# Supplementary material for: Genome‐Wide Association Study Reveals Insect Genetics and Microbial Symbiont Effects on Susceptibility of Diaphorina citri to the Citrus Greening Pathogen, Candidatus Liberibacter Asiaticus
Source: Adv Sci (Weinh). 2026 Mar 10;13(29):e17056. doi: 10.1002/advs.202517056 (PMC13205867; doi:10.1002/advs.202517056)
Supplement: Supplementary file 2 — Supporting File 2: advs74787‐sup‐0002‐Supplementary_tables.xlsx. [file ADVS-13-e17056-s001.xlsx]

## Sheet: Table S1
Table S1. D. citri sample information used for high-throughout sequencing.
Field population	Collection date	Collection site	Longitude and latitude	Conventional PCR detection of CLas
ZQ-1	April-2021	China:Deqing,Zhaoqing,Guangdong	23.24 N 111.70 E	Positive
ZQ-2	April-2021	China:Deqing,Zhaoqing,Guangdong	23.24 N 111.71 E	Positive
ZQ-3	April-2021	China:Deqing,Zhaoqing,Guangdong	23.24 N 111.72 E	Positive
ZQ-4	April-2021	China:Deqing,Zhaoqing,Guangdong	23.25 N 111.73 E	Positive
ZQ-5	April-2021	China:Deqing,Zhaoqing,Guangdong	23.25 N 111.74 E	Positive
ZQ-6	April-2021	China:Deqing,Zhaoqing,Guangdong	23.25 N 111.75 E	Positive
ZQ-7	April-2021	China:Deqing,Zhaoqing,Guangdong	23.25 N 111.76 E	Positive
ZQ-8	April-2021	China:Deqing,Zhaoqing,Guangdong	23.25 N 111.77 E	Positive
ZQ-9	April-2021	China:Deqing,Zhaoqing,Guangdong	23.25 N 111.78 E	Negative
ZQ-10	April-2021	China:Deqing,Zhaoqing,Guangdong	23.25 N 111.79 E	Negative
ZQ-11	April-2021	China:Deqing,Zhaoqing,Guangdong	23.25 N 111.80 E	Negative
ZQ-12	April-2021	China:Deqing,Zhaoqing,Guangdong	23.25 N 111.80 E	Negative
ZQ-13	April-2021	China:Deqing,Zhaoqing,Guangdong	23.25 N 111.81 E	Negative
ZQ-14	April-2021	China:Deqing,Zhaoqing,Guangdong	23.25 N 111.82 E	Negative
ZQ-15	April-2021	China:Deqing,Zhaoqing,Guangdong	23.25 N 111.83 E	Negative
ZQ-16	April-2021	China:Deqing,Zhaoqing,Guangdong	23.25 N 111.84 E	Negative
ZQ-17	April-2021	China:Deqing,Zhaoqing,Guangdong	23.25 N 111.85 E	Negative
ZQ-18	April-2021	China:Deqing,Zhaoqing,Guangdong	23.25 N 111.86 E	Negative
ZQ-19	April-2021	China:Deqing,Zhaoqing,Guangdong	23.25 N 111.87 E	Negative
ZQ-20	April-2021	China:Deqing,Zhaoqing,Guangdong	23.25 N 111.88 E	Negative
ZJ-1	March-2021	China:Lianjiang,Zhanjiang,Guangdong	21.27 N 110.36 E	Positive
ZJ-2	March-2021	China:Lianjiang,Zhanjiang,Guangdong	21.27 N 110.37 E	Positive
ZJ-3	March-2021	China:Lianjiang,Zhanjiang,Guangdong	21.27 N 110.38 E	Positive
ZJ-4	March-2021	China:Lianjiang,Zhanjiang,Guangdong	21.27 N 110.39 E	Positive
ZJ-5	March-2021	China:Lianjiang,Zhanjiang,Guangdong	21.27 N 110.40 E	Positive
ZJ-6	March-2021	China:Lianjiang,Zhanjiang,Guangdong	21.27 N 110.41 E	Positive
ZJ-7	March-2021	China:Lianjiang,Zhanjiang,Guangdong	21.27 N 110.42 E	Negative
ZJ-8	March-2021	China:Lianjiang,Zhanjiang,Guangdong	21.27 N 110.43 E	Negative
ZJ-9	March-2021	China:Lianjiang,Zhanjiang,Guangdong	21.27 N 110.44 E	Negative
ZJ-10	March-2021	China:Lianjiang,Zhanjiang,Guangdong	21.27 N 110.45 E	Negative
ZJ-11	March-2021	China:Lianjiang,Zhanjiang,Guangdong	21.27 N 110.46 E	Negative
ZJ-12	March-2021	China:Lianjiang,Zhanjiang,Guangdong	21.27 N 110.47 E	Negative
ZJ-13	March-2021	China:Lianjiang,Zhanjiang,Guangdong	21.27 N 110.48 E	Negative
ZJ-14	March-2021	China:Lianjiang,Zhanjiang,Guangdong	21.27 N 110.49 E	Negative
ZJ-15	March-2021	China:Lianjiang,Zhanjiang,Guangdong	21.27 N 110.50 E	Negative
ZJ-16	March-2021	China:Lianjiang,Zhanjiang,Guangdong	21.27 N 110.51 E	Negative
ZJ-17	March-2021	China:Lianjiang,Zhanjiang,Guangdong	21.27 N 110.52 E	Negative
ZJ-18	March-2021	China:Lianjiang,Zhanjiang,Guangdong	21.27 N 110.53 E	Negative
ZJ-19	March-2021	China:Lianjiang,Zhanjiang,Guangdong	21.27 N 110.54 E	Negative
ZJ-20	March-2021	China:Lianjiang,Zhanjiang,Guangdong	21.27 N 110.55 E	Negative
JM-1	March-2021	China:Xinhui,Jiangmen,Guangdong	22.46 N 113.03 E	Positive
JM-2	March-2021	China:Xinhui,Jiangmen,Guangdong	22.46 N 113.04 E	Positive
JM-3	March-2021	China:Xinhui,Jiangmen,Guangdong	22.46 N 113.05 E	Positive
JM-4	March-2021	China:Xinhui,Jiangmen,Guangdong	22.46 N 113.06 E	Positive
JM-5	March-2021	China:Xinhui,Jiangmen,Guangdong	22.46 N 113.07 E	Negative
JM-6	March-2021	China:Xinhui,Jiangmen,Guangdong	22.46 N 113.08 E	Negative
JM-7	March-2021	China:Xinhui,Jiangmen,Guangdong	22.46 N 113.09 E	Negative
JM-8	March-2021	China:Xinhui,Jiangmen,Guangdong	22.46 N 113.10 E	Negative
JM-9	March-2021	China:Xinhui,Jiangmen,Guangdong	22.46 N 113.11 E	Negative
JM-10	March-2021	China:Xinhui,Jiangmen,Guangdong	22.46 N 113.12 E	Negative
JM-11	March-2021	China:Xinhui,Jiangmen,Guangdong	22.46 N 113.13 E	Negative
JM-12	March-2021	China:Xinhui,Jiangmen,Guangdong	22.46 N 113.14 E	Negative
JM-13	March-2021	China:Xinhui,Jiangmen,Guangdong	22.46 N 113.15 E	Negative
JM-14	March-2021	China:Xinhui,Jiangmen,Guangdong	22.46 N 113.16 E	Negative
JM-15	March-2021	China:Xinhui,Jiangmen,Guangdong	22.46 N 113.17 E	Negative
JM-16	March-2021	China:Xinhui,Jiangmen,Guangdong	22.46 N 113.18 E	Negative
JM-17	March-2021	China:Xinhui,Jiangmen,Guangdong	22.46 N 113.19 E	Negative
JM-18	March-2021	China:Xinhui,Jiangmen,Guangdong	22.46 N 113.20 E	Negative
JM-19	March-2021	China:Xinhui,Jiangmen,Guangdong	22.46 N 113.21 E	Negative
JM-20	March-2021	China:Xinhui,Jiangmen,Guangdong	22.46 N 113.22 E	Negative
HP-1	March-2021	China:Huangpu luogang,Guangzhou,Guangdong	23.18 N 113.48 E	Positive
HP-2	March-2021	China:Huangpu luogang,Guangzhou,Guangdong	23.18 N 113.49 E	Positive
HP-3	March-2021	China:Huangpu luogang,Guangzhou,Guangdong	23.18 N 113.50 E	Positive
HP-4	March-2021	China:Huangpu luogang,Guangzhou,Guangdong	23.18 N 113.51 E	Positive
HP-5	March-2021	China:Huangpu luogang,Guangzhou,Guangdong	23.18 N 113.52 E	Positive
HP-6	March-2021	China:Huangpu luogang,Guangzhou,Guangdong	23.18 N 113.53 E	Negative
HP-7	March-2021	China:Huangpu luogang,Guangzhou,Guangdong	23.18 N 113.54 E	Negative
HP-8	March-2021	China:Huangpu luogang,Guangzhou,Guangdong	23.18 N 113.55 E	Negative
HP-9	March-2021	China:Huangpu luogang,Guangzhou,Guangdong	23.18 N 113.56 E	Negative
HP-10	March-2021	China:Huangpu luogang,Guangzhou,Guangdong	23.18 N 113.57 E	Negative
HP-11	March-2021	China:Huangpu luogang,Guangzhou,Guangdong	23.18 N 113.58 E	Negative
HP-12	March-2021	China:Huangpu luogang,Guangzhou,Guangdong	23.18 N 113.59 E	Negative
HP-13	March-2021	China:Huangpu luogang,Guangzhou,Guangdong	23.18 N 113.60 E	Negative
HP-14	March-2021	China:Huangpu luogang,Guangzhou,Guangdong	23.18 N 113.61 E	Negative
HP-15	March-2021	China:Huangpu luogang,Guangzhou,Guangdong	23.18 N 113.62 E	Negative
HP-16	March-2021	China:Huangpu luogang,Guangzhou,Guangdong	23.18 N 113.63 E	Negative
HP-17	March-2021	China:Huangpu luogang,Guangzhou,Guangdong	23.18 N 113.64 E	Negative
HP-18	March-2021	China:Huangpu luogang,Guangzhou,Guangdong	23.18 N 113.65 E	Negative
HP-19	March-2021	China:Huangpu luogang,Guangzhou,Guangdong	23.18 N 113.66 E	Negative
HP-20	March-2021	China:Huangpu luogang,Guangzhou,Guangdong	23.18 N 113.67 E	Negative
ST-1	May-2021	China:Chaoyang,Shantou,Guangdong	23.26 N 116.58 E	Positive
ST-2	May-2021	China:Chaoyang,Shantou,Guangdong	23.26 N 116.59 E	Positive
ST-3	May-2021	China:Chaoyang,Shantou,Guangdong	23.26 N 116.60 E	Positive
ST-4	May-2021	China:Chaoyang,Shantou,Guangdong	23.26 N 116.61 E	Positive
ST-5	May-2021	China:Chaoyang,Shantou,Guangdong	23.26 N 116.62 E	Positive
ST-6	May-2021	China:Chaoyang,Shantou,Guangdong	23.26 N 116.63 E	Positive
ST-7	May-2021	China:Chaoyang,Shantou,Guangdong	23.26 N 116.64 E	Positive
ST-8	May-2021	China:Chaoyang,Shantou,Guangdong	23.26 N 116.65 E	Positive
ST-9	May-2021	China:Chaoyang,Shantou,Guangdong	23.26 N 116.66 E	Positive
ST-10	May-2021	China:Chaoyang,Shantou,Guangdong	23.26 N 116.67 E	Positive
ST-11	May-2021	China:Chaoyang,Shantou,Guangdong	23.26 N 116.68 E	Negative
ST-12	May-2021	China:Chaoyang,Shantou,Guangdong	23.26 N 116.69 E	Negative
ST-13	May-2021	China:Chaoyang,Shantou,Guangdong	23.26 N 116.70 E	Negative
ST-14	May-2021	China:Chaoyang,Shantou,Guangdong	23.26 N 116.71 E	Negative
ST-15	May-2021	China:Chaoyang,Shantou,Guangdong	23.26 N 116.72 E	Negative
ST-16	May-2021	China:Chaoyang,Shantou,Guangdong	23.26 N 116.73 E	Negative
ST-17	May-2021	China:Chaoyang,Shantou,Guangdong	23.26 N 116.74 E	Negative
ST-18	May-2021	China:Chaoyang,Shantou,Guangdong	23.26 N 116.75 E	Negative
ST-19	May-2021	China:Chaoyang,Shantou,Guangdong	23.26 N 116.76 E	Negative
ST-20	May-2021	China:Chaoyang,Shantou,Guangdong	23.26 N 116.77 E	Negative
SH-1	March-2021	China:Conghua,Guangzhou,Guangdong	23.55 N 113.59 E	Positive
SH-2	March-2021	China:Conghua,Guangzhou,Guangdong	23.55 N 113.60 E	Positive
SH-3	March-2021	China:Conghua,Guangzhou,Guangdong	23.55 N 113.61 E	Negative
SH-4	March-2021	China:Conghua,Guangzhou,Guangdong	23.55 N 113.62 E	Negative
SH-5	March-2021	China:Conghua,Guangzhou,Guangdong	23.55 N 113.63 E	Negative
SH-6	March-2021	China:Conghua,Guangzhou,Guangdong	23.55 N 113.64 E	Negative
SH-7	March-2021	China:Conghua,Guangzhou,Guangdong	23.55 N 113.65 E	Negative
SH-8	March-2021	China:Conghua,Guangzhou,Guangdong	23.55 N 113.66 E	Negative
SH-9	March-2021	China:Conghua,Guangzhou,Guangdong	23.55 N 113.67 E	Negative
SH-10	March-2021	China:Conghua,Guangzhou,Guangdong	23.55 N 113.68 E	Negative
SH-11	March-2021	China:Conghua,Guangzhou,Guangdong	23.55 N 113.69 E	Negative
SH-12	March-2021	China:Conghua,Guangzhou,Guangdong	23.55 N 113.70 E	Negative
SH-13	March-2021	China:Conghua,Guangzhou,Guangdong	23.55 N 113.71 E	Negative
SH-14	March-2021	China:Conghua,Guangzhou,Guangdong	23.55 N 113.72 E	Negative
SH-15	March-2021	China:Conghua,Guangzhou,Guangdong	23.55 N 113.73 E	Negative
SH-16	March-2021	China:Conghua,Guangzhou,Guangdong	23.55 N 113.74 E	Negative
SH-17	March-2021	China:Conghua,Guangzhou,Guangdong	23.55 N 113.75 E	Negative
SH-18	March-2021	China:Conghua,Guangzhou,Guangdong	23.55 N 113.76 E	Negative
SH-19	March-2021	China:Conghua,Guangzhou,Guangdong	23.55 N 113.77 E	Negative
SH-20	March-2021	China:Conghua,Guangzhou,Guangdong	23.55 N 113.78 E	Negative

## Sheet: Table S2
Table S2. Statistics of the 16S amplicon sequencing.
Sample_name	group	Total reads	Q30 ratio(%)	ASV_number
HP-1	HP	127908	90.42	11
HP-10	HP	191347	89.43	24
HP-11	HP	174434	89.91	20
HP-12	HP	171856	89.57	19
HP-13	HP	181016	89.6	28
HP-14	HP	140179	90.89	12
HP-15	HP	151839	91.13	32
HP-16	HP	175848	89.55	27
HP-17	HP	179451	89.63	11
HP-18	HP	154889	89.15	21
HP-19	HP	133960	90.9	14
HP-2	HP	165967	89.83	36
HP-20	HP	122283	89.57	12
HP-3	HP	152134	89.46	18
HP-4	HP	133057	89.7	36
HP-5	HP	161048	89.06	27
HP-6	HP	120489	89.09	17
HP-7	HP	149642	89.95	32
HP-8	HP	175276	89.47	15
HP-9	HP	127421	90.19	15
JM-1	JM	161345	89.09	17
JM-10	JM	131936	91.31	9
JM-11	JM	180664	89.33	13
JM-12	JM	198742	89.24	34
JM-13	JM	198643	89.26	37
JM-14	JM	150993	90.08	14
JM-15	JM	182494	88.83	18
JM-16	JM	141097	90.31	12
JM-17	JM	136256	89.06	10
JM-18	JM	188169	89	16
JM-19	JM	162728	89.56	19
JM-2	JM	120554	89.92	12
JM-20	JM	153635	89.54	13
JM-3	JM	164533	88.9	25
JM-4	JM	169563	88.97	20
JM-5	JM	183923	88.88	18
JM-6	JM	171881	90.2	9
JM-7	JM	163833	90.05	13
JM-8	JM	147790	89.3	20
JM-9	JM	193163	89.61	30
SH-1	SH	58337	89.16	11
SH-10	SH	69657	89.76	34
SH-11	SH	89440	89.51	12
SH-12	SH	59964	91.12	14
SH-13	SH	81348	89.47	10
SH-14	SH	83864	88.81	16
SH-15	SH	81911	89.47	35
SH-16	SH	68681	90.49	38
SH-17	SH	90459	88.99	9
SH-18	SH	52125	90.06	10
SH-19	SH	60568	89.41	24
SH-2	SH	77771	89.2	15
SH-20	SH	75017	89.31	27
SH-3	SH	78557	88.92	21
SH-4	SH	55332	90.25	11
SH-5	SH	72084	88.9	24
SH-6	SH	69402	88.39	43
SH-7	SH	83060	88.71	24
SH-8	SH	70803	89.9	29
SH-9	SH	72176	89.78	27
ST-1	ST	77398	88.76	28
ST-10	ST	93177	89.26	18
ST-11	ST	84940	88.88	55
ST-12	ST	75997	89.92	44
ST-13	ST	89886	89.12	28
ST-14	ST	76724	91.03	41
ST-15	ST	59549	90.93	27
ST-16	ST	81989	89.23	33
ST-17	ST	88511	89.99	57
ST-18	ST	74683	90.38	25
ST-19	ST	74661	89.67	33
ST-2	ST	87173	89.08	37
ST-20	ST	66807	91.07	9
ST-3	ST	70356	89.09	42
ST-4	ST	99380	88.83	29
ST-5	ST	96670	89.37	17
ST-6	ST	109179	89.45	25
ST-7	ST	83974	89.84	24
ST-8	ST	97946	89.41	26
ST-9	ST	80898	90.43	23
ZJ-1	ZJ	143837	88.84	13
ZJ-10	ZJ	188635	89.27	37
ZJ-11	ZJ	207067	88.83	21
ZJ-12	ZJ	156849	90.83	17
ZJ-13	ZJ	127671	90.52	16
ZJ-14	ZJ	196404	89.07	28
ZJ-15	ZJ	187522	89.8	23
ZJ-16	ZJ	152021	90.54	26
ZJ-17	ZJ	185096	89.95	31
ZJ-18	ZJ	156972	90.95	19
ZJ-19	ZJ	172280	89.28	15
ZJ-2	ZJ	215354	88.92	16
ZJ-20	ZJ	140741	89.39	12
ZJ-3	ZJ	203730	88.97	22
ZJ-4	ZJ	197225	89.61	20
ZJ-5	ZJ	173655	89.42	19
ZJ-6	ZJ	170664	88.74	30
ZJ-7	ZJ	184460	90.06	24
ZJ-8	ZJ	192379	89.27	54
ZJ-9	ZJ	148931	88.63	23
ZQ-1	ZQ	73861	89.37	15
ZQ-10	ZQ	97577	89.24	27
ZQ-11	ZQ	70432	89.6	5
ZQ-12	ZQ	82547	88.98	14
ZQ-13	ZQ	82958	89.35	10
ZQ-14	ZQ	69121	89.36	6
ZQ-15	ZQ	93997	89.45	10
ZQ-16	ZQ	64239	90.56	8
ZQ-17	ZQ	62998	90.55	13
ZQ-18	ZQ	87267	89.37	8
ZQ-19	ZQ	184637	88.94	16
ZQ-2	ZQ	64179	89.37	7
ZQ-20	ZQ	174081	88.64	14
ZQ-3	ZQ	64806	90.17	6
ZQ-4	ZQ	83870	89.46	10
ZQ-5	ZQ	65331	89.02	17
ZQ-6	ZQ	78196	89.53	25
ZQ-7	ZQ	78957	88.6	7
ZQ-8	ZQ	70057	89.35	11
ZQ-9	ZQ	69695	89.84	17

## Sheet: Table S3
Table S3. Detailed information of ASVs.
ASV	HP_1	HP_10	HP_11	HP_12	HP_13	HP_14	HP_15	HP_16	HP_17	HP_18	HP_19	HP_2	HP_20	HP_3	HP_4	HP_5	HP_6	HP_7	HP_8	HP_9	JM_1	JM_10	JM_11	JM_12	JM_13	JM_14	JM_15	JM_16	JM_17	JM_18	JM_19	JM_2	JM_20	JM_3	JM_4	JM_5	JM_6	JM_7	JM_8	JM_9	SH_1	SH_10	SH_11	SH_12	SH_13	SH_14	SH_15	SH_16	SH_17
ASV1	0	0	11	0	0	0	0	0	0	0	0	29	0	0	0	0	0	0	0	0	0	0	0	0	0	0	0	0	0	0	0	0	0	0	0	0	0	0	0	0	0	0	0	0	0	0	0	0	0
ASV2	0	0	0	0	0	0	0	0	0	0	0	0	0	0	0	0	0	0	0	0	0	15	0	0	0	0	28	0	0	0	0	10	0	0	0	0	0	0	0	0	0	0	0	0	0	0	0	0	11
ASV3	0	0	0	0	0	0	0	0	0	0	0	4	0	0	0	0	0	0	0	0	0	0	0	0	0	0	0	0	0	0	0	0	0	0	0	0	0	0	0	0	0	0	0	0	0	0	0	0	0
ASV4	0	0	0	0	0	0	0	0	0	0	4	0	0	0	0	0	0	0	0	0	0	0	0	0	0	0	0	0	0	0	0	0	0	0	0	0	0	0	0	0	0	0	0	0	0	0	0	0	0
ASV5	0	0	0	0	0	0	0	0	0	0	0	0	0	0	0	0	0	0	0	0	0	0	0	0	0	0	0	0	0	0	0	0	5	0	0	0	0	0	0	0	0	0	0	0	0	0	0	0	0
ASV6	0	0	0	0	13	0	0	12	0	0	0	0	0	0	9	0	0	23	0	0	0	0	0	3	0	0	0	0	0	0	0	0	0	0	0	0	0	0	35	0	0	0	0	0	0	0	0	10	0
ASV7	0	0	0	0	0	0	111	133	0	0	0	0	0	0	178	0	0	0	0	0	0	0	0	0	0	0	0	0	0	0	0	0	0	0	0	0	0	0	0	0	0	111	0	0	0	0	81	213	0
ASV8	6	0	0	0	0	0	0	0	0	0	0	0	0	9	0	0	0	3	0	0	0	0	0	0	0	0	0	0	0	0	0	0	3	0	0	0	0	5	0	0	0	0	0	0	0	0	0	0	0
ASV9	0	0	0	0	0	0	0	0	0	0	0	0	0	0	0	0	0	0	0	0	0	0	0	0	0	0	0	0	0	0	0	0	0	0	0	0	0	0	0	0	0	0	0	0	0	0	0	0	0
ASV10	0	0	0	0	399	13	88	51	0	15	0	0	0	0	165	0	0	155	0	0	0	0	0	0	0	6	0	0	0	0	10	0	0	0	0	0	0	0	0	0	0	176	0	0	0	0	148	231	0
ASV11	0	4	0	0	0	0	0	0	0	0	0	0	0	0	0	0	0	0	0	0	0	0	0	0	0	0	0	0	0	0	2	0	0	0	0	0	0	0	0	0	0	0	0	0	0	0	0	0	0
ASV12	0	0	0	0	0	0	0	0	0	0	0	0	0	0	0	0	0	0	0	0	0	0	0	0	0	0	0	0	0	0	0	0	0	0	0	0	0	0	0	0	0	0	0	0	0	0	0	0	0
ASV13	0	0	0	0	0	0	0	0	0	0	0	0	0	0	0	0	0	0	0	0	0	0	0	0	0	0	0	0	0	0	0	0	0	0	0	0	0	0	0	0	0	0	0	0	0	0	0	0	0
ASV14	323	6671	6573	5918	6212	5952	7013	5158	3967	234	7946	5596	3635	3221	4987	6989	4557	5609	7043	7287	8151	6185	5726	6116	11423	5930	6679	4535	6261	8160	240	6855	10894	3342	6752	6399	5370	6441	6028	5379	1287	1299	5415	2847	729	443	1577	690	3215
ASV15	0	0	0	0	0	0	0	0	0	0	0	0	0	0	0	0	0	13	0	0	0	0	0	0	0	0	0	0	0	0	0	0	0	0	0	0	0	0	0	0	0	0	0	0	0	0	0	0	0
ASV16	0	0	0	0	0	0	0	0	0	0	0	0	0	0	0	0	0	0	0	0	0	0	0	0	0	0	0	0	0	0	0	0	0	0	0	0	0	0	10	0	0	0	0	0	0	0	0	0	0
ASV17	0	0	0	0	0	0	0	0	0	0	0	0	0	0	0	0	0	0	0	0	0	0	0	0	0	0	0	0	0	0	0	0	0	0	0	0	0	0	0	0	0	0	0	0	0	0	0	0	0
ASV18	0	0	0	0	0	0	0	0	0	0	0	0	0	0	0	0	0	0	0	0	0	0	0	0	0	0	0	0	0	0	0	0	0	0	0	0	0	0	0	0	0	0	0	0	0	0	0	0	0
ASV19	0	0	0	0	0	0	0	0	0	0	0	0	0	0	0	0	0	0	0	0	0	0	0	0	71	0	0	0	0	0	0	0	0	0	0	0	0	0	0	14	0	0	0	0	0	0	0	0	0
ASV20	0	0	0	0	0	0	0	0	0	0	0	0	0	0	0	0	0	0	0	0	0	0	0	0	0	0	0	0	0	0	0	0	0	0	0	0	0	0	0	0	0	5	0	0	0	0	0	7	0
ASV21	0	0	0	0	0	0	110	89	0	0	0	0	0	0	172	0	0	0	0	0	0	0	0	0	0	0	0	0	0	0	0	0	0	0	0	0	0	0	0	0	0	94	0	0	0	0	93	235	0
ASV23	5	0	0	0	0	0	0	0	0	0	0	9	0	0	0	0	0	0	0	0	0	0	0	0	0	0	0	0	0	0	0	0	0	0	14	14	0	0	0	0	0	0	0	0	0	0	0	0	0
ASV24	0	8	0	0	218	0	59	50	0	0	0	0	0	0	104	0	0	65	0	0	0	0	0	0	115	0	0	0	0	0	0	0	0	0	0	0	0	0	13	54	34	96	0	22	0	0	109	134	0
ASV25	0	0	0	0	0	0	0	0	0	0	0	0	0	0	0	0	16	0	0	0	0	0	0	63	0	0	0	0	0	0	0	0	3	0	0	0	0	0	0	0	0	0	0	0	0	0	0	0	0
ASV26	0	0	0	0	0	0	0	0	0	0	0	0	0	0	0	0	0	0	0	0	0	0	0	0	0	0	9	0	0	0	0	0	0	0	0	0	0	0	0	0	0	20	13	0	0	0	0	14	0
ASV27	0	0	17	0	316	0	84	48	0	0	0	11	0	0	153	0	0	120	0	0	0	0	0	0	0	0	0	0	0	0	0	0	0	11	0	0	0	0	0	0	0	146	0	0	0	0	128	193	0
ASV28	0	0	0	0	0	0	0	0	0	0	0	8	0	0	0	0	0	0	0	0	0	0	0	0	0	0	0	0	0	0	0	0	0	0	0	0	0	0	0	0	0	0	0	0	0	0	0	0	0
ASV29	0	0	0	0	0	0	0	0	0	6	0	0	0	0	0	6	0	0	0	0	0	0	0	0	0	0	0	0	0	0	0	0	0	0	0	0	0	0	0	0	0	0	0	0	0	0	0	0	0
ASV30	0	0	0	0	0	0	0	0	0	0	0	0	0	0	0	0	0	0	0	0	0	0	0	4	0	0	0	0	0	0	0	0	0	0	0	0	0	0	0	0	0	0	0	0	0	0	0	0	0
ASV31	0	0	0	0	0	0	0	0	0	0	0	0	0	0	0	0	0	14	0	0	0	0	0	0	0	0	0	0	0	0	0	0	0	0	0	0	0	0	0	0	0	0	0	0	0	0	0	0	0
ASV32	0	0	0	0	0	0	0	0	0	0	0	0	0	0	0	5	0	0	0	15	0	0	0	17	0	0	0	0	0	0	0	0	0	10	0	0	0	0	0	0	0	0	0	0	0	0	0	0	0
ASV33	0	0	0	0	0	0	0	0	27	0	0	0	0	0	0	0	0	0	0	0	0	0	0	0	0	0	0	0	0	0	0	0	0	0	0	0	0	0	0	0	0	0	0	0	0	0	0	0	0
ASV34	0	0	0	0	0	0	77	65	0	0	0	0	0	0	107	0	0	0	0	0	0	0	0	0	0	0	0	0	0	0	0	0	0	0	0	0	0	0	0	0	0	0	0	0	0	0	0	0	0
ASV35	0	0	0	0	0	0	0	0	0	0	0	0	0	0	0	0	0	0	0	0	0	0	0	0	0	0	0	0	0	0	0	0	0	0	0	0	0	0	0	0	0	0	0	0	0	0	0	0	0
ASV36	0	0	0	0	0	0	0	0	0	0	0	0	0	0	0	0	0	0	0	0	0	0	0	0	0	0	0	0	0	0	0	0	0	0	0	0	0	0	0	0	0	0	0	0	0	0	0	0	0
ASV37	0	0	0	0	0	9	0	0	0	0	9	0	0	5	0	10	0	0	0	0	0	0	0	0	0	0	0	0	0	0	0	0	0	0	0	0	0	0	0	0	0	9	0	0	0	0	0	0	0
ASV38	0	0	0	0	0	0	0	0	0	0	0	0	0	0	0	0	0	0	0	0	0	0	0	0	0	0	0	0	0	0	0	0	0	0	0	0	0	0	0	0	0	0	0	0	0	0	0	0	0
ASV39	0	0	0	0	0	0	4	5	0	5	0	9	0	0	7	0	0	9	0	0	0	0	7	0	50	0	9	10	0	0	0	0	0	68	0	0	0	0	0	11	0	0	0	0	0	0	10	0	0
ASV41	0	0	0	0	0	0	0	0	4	16	0	0	0	0	0	20	0	0	0	0	0	0	0	0	0	0	0	0	0	0	0	0	0	0	0	0	0	0	0	0	0	0	0	0	0	0	0	0	0
ASV42	0	0	0	0	0	0	0	0	0	0	0	0	0	0	0	0	0	0	0	0	0	0	0	0	29	0	0	0	0	0	0	0	0	0	0	0	0	0	0	0	0	0	0	0	0	0	19	0	0
ASV43	0	0	0	0	0	0	0	0	0	0	0	0	0	0	0	0	0	0	0	0	0	0	0	0	0	0	0	0	0	0	0	0	0	0	0	0	0	0	0	0	0	7	0	0	0	0	0	41	0
ASV44	0	0	0	0	0	0	0	0	0	0	0	0	0	0	0	0	0	0	0	0	0	0	0	4	0	0	0	0	0	0	0	0	0	0	0	0	0	0	0	0	0	0	0	0	0	0	0	0	0
ASV45	0	0	0	0	0	0	0	0	0	0	0	0	0	0	0	0	0	0	0	0	0	0	0	0	0	0	0	0	0	0	0	0	0	0	0	0	0	0	0	0	0	0	0	0	0	0	0	0	0
ASV46	0	0	0	0	0	0	0	0	0	0	0	0	0	0	0	0	0	0	0	0	0	0	0	0	0	0	0	0	0	0	0	0	0	0	0	0	0	0	0	0	0	0	0	0	0	0	0	0	0
ASV47	0	0	0	0	0	0	0	0	0	0	0	0	0	0	0	0	0	0	0	0	0	0	0	0	0	0	0	0	0	0	0	0	0	0	0	0	0	0	0	0	0	0	0	0	0	0	0	0	0
ASV48	0	0	0	0	0	0	0	0	0	0	0	0	0	0	0	0	0	0	0	0	0	0	0	25	0	0	0	0	0	0	0	0	0	0	0	0	0	0	0	0	0	0	0	0	0	0	0	0	0
ASV49	0	0	0	0	0	0	0	0	0	0	0	0	0	0	0	0	0	0	0	0	0	0	0	0	0	0	0	5	0	0	9	0	0	0	0	0	0	0	0	0	0	0	0	0	0	0	0	0	0
ASV50	0	0	0	40	20	0	789	674	0	0	0	11	0	0	1822	0	9	0	11	0	0	0	10	0	0	14	0	0	0	0	0	0	0	0	0	0	0	0	287	0	0	0	0	0	0	0	8	0	0
ASV51	0	0	5	7	0	0	0	0	0	0	0	16	0	0	0	0	0	0	0	0	0	0	0	0	0	0	0	0	0	0	0	0	0	0	0	0	0	0	0	0	0	0	0	0	0	0	0	0	0
ASV52	0	0	0	0	0	0	0	0	0	0	0	0	0	0	0	0	0	0	0	0	0	0	0	0	0	0	0	0	0	0	0	0	0	0	0	0	0	0	0	0	0	4	0	0	0	0	0	7	0
ASV53	0	0	0	0	0	0	0	0	0	0	0	0	0	0	0	0	0	0	0	0	0	0	0	0	0	0	0	0	0	0	0	0	0	0	0	0	0	0	0	0	0	0	0	0	0	0	0	0	0
ASV54	0	0	0	0	0	0	0	0	0	0	0	0	0	0	0	0	0	0	0	0	0	0	0	0	0	0	0	0	0	0	0	0	0	0	0	0	0	0	0	0	0	0	0	0	0	0	0	0	0
ASV55	0	0	0	0	0	0	0	0	0	0	0	0	0	0	0	0	0	0	0	0	0	0	0	23	0	0	0	0	0	0	0	0	0	0	0	0	0	0	0	0	0	0	0	0	0	0	0	0	0
ASV56	0	0	0	0	0	0	0	0	0	0	0	0	0	0	0	0	0	0	0	0	0	0	0	0	0	0	0	0	0	12	0	0	0	0	0	0	0	0	0	0	0	0	0	0	0	0	0	0	0
ASV57	0	0	1	0	0	0	0	0	0	3	0	0	0	0	0	4	0	0	0	0	0	0	0	0	0	0	0	0	0	0	0	0	0	0	0	0	0	0	0	0	0	0	0	0	0	0	0	0	0
ASV58	0	0	0	0	8	0	0	0	0	6	0	0	0	0	0	0	0	0	0	0	0	0	0	0	0	0	6	0	0	0	0	0	0	0	0	0	0	0	0	0	0	0	7	7	0	0	0	0	0
ASV59	0	0	3	0	0	0	0	0	0	0	0	0	0	0	0	0	0	0	0	0	0	0	0	0	0	0	0	0	0	0	0	0	0	0	0	0	0	0	0	0	0	0	0	0	0	0	0	0	0
ASV60	22773	37650	58246	25917	27881	26369	26526	27841	33768	27970	797	20438	19428	10249	24785	33998	14749	21442	25651	19497	21931	19775	24789	27829	37469	18399	28075	15953	23359	23337	35604	23825	18079	12808	36449	22163	20398	25559	17655	28267	11265	10687	19001	11592	9125	3453	15946	7355	21388
ASV61	0	0	0	0	0	0	0	0	0	0	0	0	0	0	0	0	0	0	0	0	0	0	0	0	0	0	0	0	0	0	0	0	0	0	0	0	0	0	0	0	0	0	0	0	0	0	0	0	0
ASV62	0	0	0	0	0	0	0	0	0	0	0	0	0	0	0	0	0	0	0	0	0	0	0	0	611	0	0	0	0	0	0	0	0	44	0	0	0	0	0	178	0	0	0	0	0	0	0	0	0
ASV63	0	0	0	0	0	0	0	0	0	0	0	0	0	0	0	0	0	0	0	0	0	0	0	0	0	0	0	0	0	0	0	0	0	0	0	0	0	0	0	0	0	0	0	0	0	0	0	0	0
ASV64	0	0	0	0	0	0	0	0	22	17	14	0	16	0	0	0	0	0	0	0	9	0	0	0	0	0	0	0	0	0	0	8	0	0	0	0	0	0	6	6	0	6	0	0	0	0	0	0	0
ASV65	0	0	0	0	0	0	0	0	0	0	0	0	0	0	0	0	0	0	0	0	0	0	0	0	0	0	0	0	0	0	0	0	0	0	0	0	0	0	0	0	0	0	0	0	0	0	0	0	0
ASV66	0	0	0	0	0	0	0	0	0	0	0	0	0	0	0	0	0	0	0	0	0	0	0	0	91	0	7	0	0	0	0	0	0	55	0	8	0	0	0	40	0	0	0	0	0	0	0	0	0
ASV67	0	0	0	0	0	0	0	0	0	0	0	0	0	0	0	0	0	54	0	0	0	0	0	0	0	0	0	0	0	0	0	0	0	0	0	0	0	0	0	0	0	0	0	0	0	0	0	0	0
ASV68	0	0	0	0	0	0	0	0	0	0	0	0	0	0	0	0	0	29	0	0	0	0	0	25	0	0	13	9	0	25	0	0	0	0	0	0	14	0	0	0	0	0	0	0	0	0	0	0	0
ASV69	0	0	0	0	0	0	0	0	0	0	0	0	0	0	0	0	0	0	0	0	0	0	0	0	0	0	0	0	0	0	0	0	0	0	0	0	0	0	0	0	0	0	0	0	0	0	0	0	0
ASV70	0	0	0	0	0	0	0	0	0	0	0	0	0	0	0	0	0	0	0	0	0	0	0	0	0	0	0	0	0	0	0	0	0	0	0	0	0	0	0	0	0	0	0	0	0	0	0	0	0
ASV71	0	0	0	0	0	0	23	32	0	0	0	0	0	0	23	0	0	0	0	0	0	0	0	0	0	0	0	0	0	0	0	0	0	0	0	0	0	0	0	0	0	0	0	0	0	0	0	0	0
ASV72	0	0	0	0	0	0	0	0	0	0	0	0	0	0	0	0	0	0	0	0	0	0	0	0	0	0	0	0	0	0	0	0	0	0	0	0	0	0	0	0	0	0	0	0	0	0	0	0	0
ASV73	0	0	0	5	0	0	0	0	0	0	0	12	0	0	0	0	0	0	0	0	0	0	0	0	0	0	0	0	0	0	0	0	0	0	0	0	0	0	0	0	0	0	0	0	0	0	0	0	0
ASV74	0	0	0	0	0	0	0	0	0	0	0	0	0	0	0	0	0	0	0	0	13	0	0	0	0	0	0	0	0	0	0	0	0	0	0	10	0	0	0	0	0	15	0	0	0	0	0	0	0
ASV75	0	0	0	0	0	0	0	0	0	0	0	0	0	0	0	0	0	0	0	0	0	0	0	0	46	0	0	0	0	0	0	0	0	69	0	0	0	0	0	11	0	0	0	0	0	0	0	0	0
ASV76	0	0	0	0	0	0	0	0	8	8	0	0	0	0	0	0	0	0	0	0	0	0	0	0	0	0	11	0	0	0	0	0	0	10	0	0	0	0	0	0	0	0	0	0	0	0	0	0	0
ASV78	0	0	0	0	0	0	0	0	0	0	0	0	0	0	0	0	0	0	0	0	0	0	0	0	0	0	0	0	0	0	0	0	0	0	0	0	0	0	0	0	0	0	0	0	0	0	0	0	0
ASV79	0	0	0	0	0	0	0	0	0	0	0	0	0	0	0	7	0	0	0	0	0	0	0	0	0	0	0	0	0	0	0	0	0	0	0	0	0	0	0	0	0	0	0	0	0	0	0	0	0
ASV80	0	0	0	0	0	0	0	0	0	0	0	0	0	0	0	0	0	0	0	0	0	0	0	0	0	0	0	0	0	0	0	0	0	0	0	0	0	0	0	0	0	0	0	0	0	0	0	0	0
ASV82	0	0	3	0	0	0	0	5	0	7	0	9	0	0	0	0	0	0	5	0	0	0	0	0	0	0	0	0	0	0	0	0	0	0	0	0	0	0	0	0	0	0	0	0	0	0	6	0	0
ASV83	0	0	0	0	0	0	0	0	0	0	0	0	0	0	0	0	0	0	0	0	0	0	0	8	0	0	0	0	0	0	10	0	0	0	0	0	0	0	0	0	0	0	0	0	0	0	0	0	0
ASV84	0	0	0	0	0	0	0	0	0	0	0	0	0	0	0	0	0	0	0	0	0	0	0	0	0	0	0	0	0	0	0	0	0	0	0	0	0	0	0	0	0	0	0	0	0	0	0	0	0
ASV85	0	0	0	0	0	0	0	0	0	0	0	0	0	0	0	0	0	0	0	0	0	0	0	53	0	23	0	0	0	0	0	0	0	0	0	0	0	0	0	0	0	0	0	0	0	20	0	9	0
ASV86	0	0	0	0	0	0	0	0	0	0	0	0	0	0	0	0	0	0	0	0	0	0	0	0	0	0	0	0	0	0	0	0	0	0	0	0	0	0	0	0	0	0	0	0	0	0	0	0	0
ASV87	0	12	14	0	8	0	0	0	0	0	0	0	0	0	0	0	0	0	0	0	0	0	0	0	0	0	0	0	0	0	0	0	0	0	0	0	0	0	0	0	0	0	0	0	0	0	0	0	0
ASV88	0	0	0	0	0	0	0	0	0	0	0	0	0	0	0	0	0	0	0	6	0	0	0	0	0	0	0	0	0	0	0	0	0	0	0	0	0	0	0	0	0	0	0	0	0	0	0	0	0
ASV89	0	0	0	0	0	0	0	0	0	0	0	0	0	0	0	0	0	0	0	0	0	0	0	0	0	0	0	0	0	0	0	0	0	0	0	0	0	0	0	0	0	0	0	0	0	0	0	0	0
ASV90	0	0	0	0	0	0	0	0	0	0	0	0	0	0	0	0	0	26	6	0	0	0	0	0	0	0	0	0	0	0	0	0	0	0	0	0	0	0	0	0	0	0	0	0	0	0	0	0	0
ASV91	0	0	0	0	0	0	0	0	0	0	0	3	0	0	0	0	0	0	0	0	0	0	0	0	0	0	0	0	0	0	0	0	0	0	0	0	0	0	0	0	0	0	0	0	0	0	0	0	0
ASV92	0	6	0	0	0	0	0	0	0	0	0	0	0	0	0	0	0	0	0	0	0	0	0	0	0	0	0	0	0	0	0	0	0	0	0	0	0	0	0	0	0	0	0	0	0	0	0	0	0
ASV93	0	0	0	0	0	0	0	0	0	0	0	0	0	0	0	0	0	0	0	0	0	0	0	7	0	0	0	0	0	0	0	0	0	0	0	0	0	0	0	0	0	0	0	0	0	0	0	0	0
ASV94	0	0	0	0	0	0	0	0	0	0	0	0	0	0	0	0	0	0	0	0	0	0	0	0	0	0	0	0	0	0	0	0	0	0	0	0	0	0	0	0	20	0	0	0	35	0	0	0	0
ASV95	0	0	0	0	0	0	0	0	0	0	0	0	0	0	0	0	0	0	0	0	0	0	0	0	0	0	0	0	0	0	0	0	0	0	0	0	0	0	0	0	0	0	0	0	0	0	0	0	5
ASV96	0	0	0	0	0	0	0	0	0	0	0	0	0	0	0	0	0	0	0	0	0	0	0	0	0	0	0	0	0	0	0	0	0	0	0	0	0	0	0	0	0	0	0	0	0	0	0	0	0
ASV97	0	0	0	0	0	0	0	61	0	0	0	0	0	0	119	0	0	0	0	0	0	0	0	0	0	0	0	0	0	0	0	0	0	0	0	0	0	0	0	0	0	0	0	0	0	0	0	129	0
ASV98	0	0	0	0	0	0	0	0	0	0	0	0	0	0	0	0	0	0	6	0	0	0	0	0	0	0	0	0	0	0	0	0	0	0	0	0	0	0	0	0	0	0	0	0	0	0	0	0	0
ASV100	0	0	0	0	0	0	0	0	0	0	0	0	0	0	0	0	0	0	0	0	0	0	0	0	0	0	0	0	0	0	0	0	0	0	0	0	0	0	0	0	0	0	0	0	0	0	0	0	0
ASV101	0	0	0	0	0	0	90	52	0	0	0	0	0	0	120	10	0	0	0	0	0	0	0	0	35	0	0	0	0	0	0	0	0	7	0	0	0	0	0	7	0	0	0	0	0	0	0	0	0
ASV102	0	0	0	0	0	0	0	0	0	0	0	0	0	0	0	0	0	6	0	0	0	0	0	0	0	0	0	21	0	0	0	0	0	0	0	0	0	0	0	0	0	0	0	0	0	0	0	0	0
ASV103	0	0	4	0	0	0	0	0	0	11	0	20	0	0	0	0	0	0	0	0	0	0	0	0	0	0	0	0	0	0	0	7	0	0	0	0	0	0	0	0	0	0	0	0	0	8	0	0	0
ASV104	0	0	0	0	0	0	0	0	0	0	0	0	0	10	0	0	20	0	0	0	0	0	0	0	0	0	0	0	0	0	0	0	0	0	0	0	0	0	0	0	0	0	0	0	0	0	0	0	0
ASV105	0	0	0	0	0	0	0	0	0	0	0	0	0	0	0	0	0	0	0	0	0	0	0	0	0	0	0	0	0	0	0	0	0	0	0	0	0	0	0	0	0	0	0	0	0	0	0	0	0
ASV106	0	0	0	0	0	0	0	0	0	0	0	24	0	0	0	0	0	0	0	15	0	0	0	22	20	12	0	0	0	8	0	0	0	14	7	22	0	0	0	0	0	17	0	0	0	0	13	0	0
ASV107	0	0	0	0	0	0	0	0	0	0	0	0	0	0	0	0	0	0	0	0	0	0	0	0	0	0	0	0	0	0	0	0	0	0	0	0	0	0	0	0	6	0	0	0	0	5	0	0	0
ASV108	0	0	0	0	0	0	136	101	0	0	0	0	0	0	219	50	0	0	0	0	0	0	0	0	0	0	0	0	0	0	0	0	0	0	0	0	0	0	0	0	7	106	0	0	0	0	70	259	0
ASV109	0	0	0	0	0	0	0	0	0	0	0	0	0	0	0	0	0	0	0	0	0	0	0	0	0	0	0	0	0	0	0	0	0	0	0	0	0	0	0	0	0	0	0	0	0	0	0	0	0
ASV110	0	0	10	8	0	0	0	0	0	20	0	26	6	0	5	16	0	0	0	0	0	0	0	0	0	0	0	0	0	0	0	9	0	0	0	0	0	0	0	0	15	0	0	0	0	26	0	0	0
ASV111	0	0	0	0	0	0	0	0	0	0	0	0	0	0	0	0	0	0	0	0	0	0	0	0	0	0	0	0	0	0	0	0	0	0	0	0	0	0	0	0	0	0	0	0	0	0	0	0	0
ASV112	0	0	0	0	0	0	0	0	0	0	0	0	0	0	0	0	0	0	0	0	0	0	0	0	0	0	0	0	0	0	0	0	0	0	0	0	0	0	0	0	0	0	0	0	0	0	0	0	0
ASV113	0	0	0	0	0	0	0	0	0	0	0	0	0	0	0	0	0	0	0	0	0	0	0	0	0	0	0	0	0	0	0	0	0	0	0	0	0	0	13	0	0	0	0	0	0	0	0	0	0
ASV114	0	0	0	0	0	0	0	0	0	0	0	0	0	0	0	0	0	0	0	0	0	0	0	7	0	0	0	0	0	0	0	0	0	0	0	0	0	0	0	0	0	0	0	0	0	6	0	0	0
ASV115	0	0	0	0	0	0	0	0	0	0	16	0	0	0	0	0	0	0	0	0	3	0	0	0	25	0	0	0	0	3	0	0	0	0	0	0	0	0	0	0	0	0	0	0	0	0	0	0	0
ASV116	75358	106302	72133	100662	102959	77114	80276	104498	100346	91604	99198	74310	71828	52608	67158	84839	73953	85813	103220	71501	84068	78115	111512	124180	96016	92341	99854	91646	69192	115644	91489	64828	92337	58024	88300	113993	109131	95892	91472	117524	34440	42119	47524	33475	56028	65989	45800	42815	44891
ASV117	0	0	0	0	0	0	0	0	0	0	0	0	0	0	0	0	0	0	0	0	0	0	0	0	0	0	0	0	0	0	0	0	0	0	0	0	0	0	0	0	0	0	0	0	0	0	0	0	0
ASV118	0	2	0	0	3	0	0	0	0	0	0	0	0	0	0	0	0	0	0	0	0	0	0	0	0	0	0	0	0	0	0	0	0	0	0	0	0	0	0	0	0	0	0	0	0	0	0	0	0
ASV119	0	0	3	0	0	0	2	0	0	0	0	0	0	0	0	0	0	0	0	0	0	0	0	0	0	0	0	0	0	0	0	0	0	0	0	0	0	0	0	0	0	0	0	0	0	0	0	0	0
ASV120	0	0	0	0	0	0	0	0	0	0	0	0	0	0	0	14	0	0	0	0	0	0	0	0	0	0	0	0	0	0	0	0	0	0	0	0	0	0	0	0	0	0	0	0	0	0	0	0	0
ASV121	0	0	0	0	0	0	0	0	0	0	0	0	0	0	0	0	0	0	0	0	0	0	0	0	0	0	0	0	0	0	0	0	0	0	0	0	0	0	0	0	0	0	0	0	0	0	0	0	0
ASV122	0	0	0	0	0	0	0	0	0	0	0	0	0	0	0	0	0	0	0	0	0	0	0	0	0	0	0	0	0	0	0	0	0	0	0	0	0	0	0	0	0	0	0	0	0	0	0	0	0
ASV123	0	5	0	0	0	0	0	0	0	0	0	0	0	5	0	0	2	0	8	0	0	0	0	4	10	0	0	0	0	6	0	0	0	0	0	0	0	0	0	8	0	0	0	0	0	0	0	0	0
ASV124	0	0	27	0	0	0	145	130	0	0	0	0	0	0	189	0	0	137	0	0	0	0	0	0	0	0	0	0	0	0	0	0	0	11	63	0	13	0	0	0	0	131	0	69	0	0	158	203	0
ASV125	0	5	0	0	0	0	0	0	0	0	0	0	0	0	0	0	0	0	0	0	0	0	0	0	0	0	0	0	0	0	0	0	0	60	0	0	0	0	0	8	0	0	0	0	0	0	0	0	0
ASV126	0	0	0	0	0	0	0	0	0	0	0	0	0	0	0	0	0	0	0	0	0	0	0	0	0	0	0	0	0	0	0	0	0	0	0	0	0	0	0	0	0	0	0	0	0	0	6	5	0
ASV127	0	0	0	0	0	0	0	0	0	0	0	0	0	0	0	0	0	0	0	0	0	0	0	0	0	0	0	0	0	0	0	0	0	0	0	0	0	0	0	0	0	0	0	0	0	0	0	0	0
ASV128	0	0	0	0	0	0	0	0	0	0	0	13	0	0	0	0	18	0	0	24	0	0	0	0	0	0	0	0	0	0	25	0	12	0	8	0	0	0	0	0	0	19	0	0	0	0	0	0	0
ASV129	0	7	13	0	0	0	0	0	0	0	0	0	0	0	0	0	0	0	0	0	0	0	0	0	0	0	0	0	0	0	0	0	0	0	0	0	0	0	0	0	0	0	0	0	0	0	0	0	0
ASV130	0	0	0	0	0	0	0	0	0	0	0	0	0	0	0	0	0	0	0	0	0	0	0	0	30	0	0	0	0	0	0	0	0	0	0	0	0	0	0	8	0	0	0	0	0	0	0	0	0
ASV131	0	0	0	0	0	0	0	0	0	0	0	0	0	0	0	0	0	0	0	0	0	0	0	0	0	0	0	0	0	0	0	0	0	0	0	0	0	0	0	0	0	0	0	0	0	0	0	0	0
ASV132	0	0	0	0	0	0	0	0	0	0	0	16	0	0	0	0	0	0	17	0	0	0	0	0	0	0	0	0	0	0	0	0	0	0	0	0	0	0	0	0	0	0	0	0	0	0	0	0	0
ASV133	0	0	0	0	0	0	0	0	0	0	0	0	0	0	0	0	0	0	0	0	0	0	0	0	0	0	0	0	0	0	0	0	0	0	0	0	0	0	0	0	0	0	0	0	0	0	0	16	0
ASV134	0	0	0	0	0	0	0	0	0	0	0	0	0	0	0	0	0	0	0	0	0	0	0	0	0	0	3	0	0	0	0	0	0	0	4	0	0	0	0	0	0	0	0	0	0	0	0	0	0
ASV135	0	0	0	0	13	9	0	0	0	0	15	11	0	0	5	0	0	24	0	0	0	0	0	14	12	0	0	0	0	9	0	5	0	0	0	18	0	2	0	0	0	0	0	0	0	0	29	8	0
ASV136	0	0	0	0	0	0	0	0	0	0	0	0	0	10	0	0	0	2	0	0	11	0	0	0	0	0	0	0	0	0	0	0	0	17	0	0	0	0	0	0	0	0	0	0	0	0	0	0	0
ASV137	0	0	12	0	55	4	0	0	0	0	0	0	0	5	0	0	0	0	9	25	0	0	22	29	18	0	0	0	0	18	0	22	0	0	31	0	14	0	0	50	0	0	0	0	11	0	0	0	0
ASV138	0	0	0	0	0	0	0	0	0	0	0	0	0	0	0	0	0	0	0	0	0	0	0	0	0	0	0	0	0	0	0	0	0	0	0	0	0	0	0	0	0	9	0	0	0	0	0	0	0
ASV139	0	0	0	0	0	0	0	0	0	0	0	0	0	0	0	0	0	0	0	0	0	0	0	0	0	0	0	0	0	0	0	0	0	0	0	0	0	0	0	0	0	0	0	0	0	0	0	0	0
ASV140	0	0	0	16	17	0	0	0	0	0	0	9	0	0	2	0	0	0	0	0	21	0	0	0	0	6	0	0	0	0	0	0	0	0	0	0	0	0	0	0	0	19	0	0	0	0	32	12	0
ASV141	0	0	0	0	0	0	0	0	0	0	0	0	0	0	0	0	0	0	0	0	0	0	0	0	0	0	0	0	0	0	0	0	0	0	0	0	0	0	0	0	0	0	0	0	0	0	0	0	0
ASV142	0	0	0	0	0	0	77	46	0	0	0	0	0	0	91	0	0	0	0	0	0	0	0	0	0	0	0	0	0	0	0	0	0	0	0	0	0	0	0	0	0	100	0	0	0	0	87	261	0
ASV143	0	0	0	0	0	0	39	0	0	0	0	0	0	0	99	0	0	0	0	0	0	0	0	0	0	0	0	0	0	0	0	0	0	0	0	0	0	0	0	0	0	43	0	0	0	0	39	113	0
ASV144	0	0	0	0	0	0	0	0	0	0	0	0	0	0	0	0	0	0	0	0	0	0	0	0	121	0	0	0	0	0	0	0	0	0	2	0	0	0	0	40	0	0	0	0	0	0	0	0	0
ASV145	1850	77	68	55	136	67	50	99	84	53	127	26848	45	50047	517	561	39	163	79	51	10655	40	56	85	76	114	63	74	122	58	91	101	107	46854	158	62	96	57	49	93	58	75	49	37	35	37	82	137	44
ASV146	0	0	0	0	0	0	0	0	0	0	0	0	0	0	0	0	0	0	0	0	0	0	0	0	0	0	0	0	0	0	0	0	0	0	0	0	0	0	0	0	0	0	0	0	0	0	0	0	0
ASV147	0	0	0	0	0	0	0	0	0	0	0	0	0	0	0	0	0	0	0	0	0	0	0	0	0	0	0	0	0	0	0	0	0	0	0	0	0	0	0	0	0	0	0	0	0	0	0	0	0
ASV148	0	0	0	0	0	0	0	0	0	0	0	0	0	0	0	0	0	0	0	0	0	0	0	0	0	0	0	0	0	16	0	0	0	24	0	0	0	0	12	31	0	0	18	0	0	0	0	0	0
ASV149	0	0	0	0	0	0	0	0	0	0	0	0	0	0	0	0	0	0	0	0	0	0	0	0	0	0	0	0	0	0	0	0	0	0	0	0	0	3	0	0	0	0	0	0	0	0	0	0	0
ASV150	0	0	0	0	0	0	0	0	0	0	0	0	0	0	0	0	0	0	0	0	0	0	0	0	0	0	0	0	0	0	0	0	0	0	0	0	0	0	0	0	0	0	0	0	0	0	0	0	0
ASV151	0	0	0	0	0	0	0	0	0	0	0	0	0	0	0	0	0	0	0	0	0	0	0	0	0	0	0	0	0	0	0	0	0	0	0	0	0	0	0	0	0	0	0	0	0	0	0	0	0
ASV152	0	0	0	0	0	0	83	0	0	0	0	0	0	0	91	0	0	0	0	0	0	0	0	6	0	0	0	0	0	0	0	0	0	0	0	0	0	0	0	0	0	0	0	0	0	0	0	133	0
ASV153	0	0	0	0	0	0	0	0	0	0	0	0	0	0	0	0	0	24	0	0	0	0	0	0	0	0	0	0	0	0	0	0	0	0	0	0	0	0	0	0	0	0	0	0	0	0	0	0	0
ASV154	0	8	2	2	0	0	3	0	5	0	0	7	0	2	7	0	6	0	0	0	0	0	3	3	3	0	7	0	3	0	0	0	0	0	2	11	0	0	8	6	0	0	3	0	0	4	7	0	0
ASV155	0	19	0	0	0	0	0	0	0	0	0	0	0	0	0	0	0	0	0	0	17	0	0	0	0	0	0	7	0	0	0	0	0	0	0	0	0	0	0	0	0	0	0	11	0	0	0	0	0
ASV156	0	0	0	0	0	0	0	0	0	0	0	0	0	0	0	0	0	0	0	0	0	0	0	0	0	0	0	0	0	0	0	0	0	0	0	0	0	0	0	0	0	0	0	0	0	0	0	0	0
ASV157	0	0	0	0	0	0	0	0	0	0	0	0	0	0	0	0	0	0	1	0	0	0	0	0	0	0	0	0	2	0	0	0	0	0	0	0	0	0	0	0	0	0	0	0	0	0	0	0	0
ASV158	0	41	0	0	0	0	0	0	0	0	0	0	0	0	0	0	0	0	0	0	0	0	0	0	0	0	0	0	0	0	0	0	0	0	0	0	0	0	0	0	0	0	0	0	0	0	0	0	0
ASV159	0	0	0	0	0	0	0	0	0	0	0	0	0	0	0	0	10	10	0	0	0	0	21	0	0	0	20	0	0	20	0	0	0	0	0	0	0	0	0	0	0	0	0	0	0	0	0	0	0
ASV160	0	0	0	0	0	157	0	0	0	0	0	0	0	0	0	0	0	0	0	0	0	0	0	0	0	0	0	0	0	0	0	0	0	0	0	0	0	0	0	0	0	0	0	0	0	0	0	0	0
ASV161	0	0	0	0	0	0	0	0	0	0	0	0	0	0	0	0	0	0	0	0	0	0	0	0	0	0	0	0	0	0	0	0	0	0	0	0	0	0	0	0	0	0	0	0	0	0	0	0	0
ASV162	0	0	0	0	0	0	0	0	0	0	0	0	0	0	0	0	0	0	0	0	0	0	0	0	0	0	0	1	0	0	2	0	0	0	0	0	0	0	0	0	0	0	0	0	0	0	0	0	0
ASV163	0	0	0	0	0	0	0	0	0	0	0	0	0	0	0	0	0	0	0	0	0	0	0	0	0	0	0	0	0	0	0	0	0	0	0	0	0	0	0	0	0	0	0	0	0	0	0	0	0
ASV164	0	0	0	0	0	0	0	0	0	0	0	0	0	0	0	0	0	0	0	0	0	0	0	0	0	0	0	0	0	0	0	0	0	0	0	0	0	0	0	0	0	0	0	0	0	0	11	0	0
ASV165	0	0	0	0	0	0	0	0	0	0	0	0	0	0	0	0	0	0	0	0	0	0	0	0	0	0	0	0	0	0	0	0	0	0	0	0	0	0	0	0	0	0	0	0	0	0	0	0	0
ASV166	0	0	0	0	0	0	0	0	0	0	0	0	0	0	0	0	0	0	0	0	0	0	0	0	0	0	0	0	0	0	0	0	0	0	0	0	0	0	0	0	0	0	0	0	0	0	0	0	0
ASV167	0	0	0	0	12	0	0	0	0	0	0	0	0	0	0	0	0	0	0	0	0	0	0	0	0	0	0	0	0	0	0	0	0	0	0	0	0	0	0	0	0	0	0	0	0	0	0	0	0
ASV168	0	0	2	4	0	0	0	0	0	19	0	30	0	0	0	32	0	0	0	0	0	0	0	0	0	0	0	0	0	0	0	0	7	0	0	0	0	0	0	0	0	0	0	0	5	0	0	8	0
ASV169	0	0	0	0	0	0	0	0	0	0	0	0	0	0	0	0	0	0	0	0	0	0	0	0	0	0	0	0	0	0	0	0	0	0	0	0	0	0	8	0	0	0	0	0	0	0	0	0	0
ASV170	0	0	0	0	0	0	0	0	0	0	0	0	0	0	0	0	0	0	0	0	0	0	0	0	0	0	0	0	0	0	0	0	0	0	0	0	0	0	0	0	0	0	0	2	0	0	0	0	0
ASV171	0	0	0	0	0	0	0	0	0	0	0	0	0	0	0	0	0	23	0	0	0	0	0	6	0	0	0	0	0	0	0	0	0	0	0	0	0	0	0	0	0	0	0	0	0	0	0	0	0
ASV172	0	0	0	0	0	0	0	0	0	0	0	0	0	0	0	0	0	0	0	0	0	0	0	0	0	0	0	0	0	0	0	0	0	0	0	0	0	0	0	0	0	0	0	0	0	0	0	0	0
ASV173	0	5	0	0	0	0	0	0	0	0	0	0	0	0	0	0	0	0	0	0	0	0	0	0	0	0	0	0	0	0	0	0	0	0	0	0	0	0	0	0	0	0	0	0	0	0	0	0	0
ASV174	0	0	0	0	0	0	0	0	0	0	0	0	0	0	0	0	0	0	0	0	6	0	0	0	0	0	0	0	0	0	0	0	0	0	0	0	0	0	0	0	0	0	0	0	0	0	0	0	0
ASV175	0	0	0	0	0	0	0	0	0	0	0	0	0	0	0	0	0	0	0	0	0	0	0	0	7	0	0	0	0	0	0	0	0	16	0	0	0	0	0	5	0	0	0	0	0	0	0	0	0
ASV176	18	0	0	57	54	0	28	26	35	43	17	21	32	0	20	25	19	45	40	24	40	0	33	49	51	37	37	35	40	58	46	0	34	18	27	36	57	45	41	31	0	0	0	0	0	34	18	13	16
ASV177	0	0	0	0	0	0	0	0	0	0	0	0	0	0	0	0	0	0	0	0	0	0	0	0	0	0	0	0	0	0	0	0	0	0	0	0	0	0	0	0	0	0	0	0	0	0	0	0	0
ASV178	0	0	0	0	0	0	0	0	0	0	0	0	0	0	0	0	0	0	0	0	0	0	0	0	0	0	0	0	0	0	0	0	0	0	0	0	0	0	0	0	0	0	0	0	0	0	0	0	0
ASV179	0	0	0	0	2	0	1	0	0	0	0	0	0	0	0	0	0	0	0	0	0	0	0	2	2	0	0	0	1	0	0	0	0	0	0	1	0	0	0	0	0	0	0	0	0	0	0	2	0
ASV180	0	0	0	0	0	0	0	0	0	0	0	0	0	0	0	0	0	0	0	0	0	0	0	0	0	0	0	0	0	0	14	0	0	0	0	0	0	0	0	0	0	0	0	0	0	0	0	17	0
ASV181	0	0	0	5	24	15	0	0	0	12	20	12	0	0	4	18	0	7	0	26	4	0	8	0	18	0	0	0	0	0	0	0	0	0	6	0	0	0	0	6	0	0	0	16	4	7	32	0	10
ASV182	0	0	0	0	0	0	0	0	0	0	0	0	0	0	0	0	0	25	0	0	0	0	0	12	0	0	0	0	0	0	0	0	0	0	0	0	0	0	0	0	0	0	0	0	0	0	0	0	0
ASV183	0	41	0	11	838	0	164	138	0	0	7	0	0	8	388	19	0	285	0	0	21	7	0	0	28	0	0	0	11	0	0	10	7	0	38	0	0	16	112	0	59	396	0	104	14	19	286	491	0
ASV184	0	0	0	0	0	0	0	0	0	0	0	0	0	0	0	0	587	0	0	0	0	0	0	0	0	0	0	0	0	0	0	0	0	0	0	0	0	0	0	0	0	0	0	0	0	0	0	0	0
ASV185	0	0	0	0	0	0	0	0	0	0	0	0	0	0	0	0	0	0	0	0	0	0	0	6	0	0	0	0	0	0	0	0	0	0	0	0	0	0	0	0	0	0	0	0	0	0	0	0	0
ASV186	0	0	0	0	0	0	0	0	0	0	0	0	0	0	0	0	0	0	0	0	0	0	0	0	0	0	0	0	0	0	0	0	0	0	0	0	0	0	0	0	0	0	0	0	0	0	0	0	0
ASV187	0	0	0	0	0	0	0	0	0	0	0	0	0	0	0	0	0	0	0	0	0	0	0	0	0	0	0	0	0	0	0	0	0	0	0	0	0	0	0	0	0	0	11	0	0	0	0	0	0
ASV188	0	0	0	0	0	16	0	0	0	0	0	7	0	0	0	0	0	0	0	0	0	5	0	0	0	9	0	0	0	0	0	0	0	0	0	0	0	8	10	0	0	8	0	0	0	0	0	0	0
ASV189	0	0	0	0	0	0	0	0	0	0	0	0	0	0	0	0	0	0	0	0	22	0	0	0	0	0	0	0	0	0	0	0	0	0	0	0	0	0	0	0	0	0	0	0	0	0	0	0	0
ASV190	0	0	0	0	4	0	0	0	0	0	0	0	0	0	0	0	0	0	0	0	0	0	0	0	0	0	0	0	0	0	0	0	0	0	0	0	0	0	0	0	0	4	0	0	0	0	0	0	0
ASV191	0	0	0	0	0	0	0	0	0	0	0	0	0	0	0	0	0	0	0	0	0	0	0	0	0	0	0	0	0	0	0	0	0	0	0	0	4	0	0	0	0	0	0	0	0	0	0	0	0
ASV192	0	0	0	0	0	0	0	0	0	0	0	4	0	0	0	0	0	0	0	0	0	0	6	4	0	0	8	0	0	0	0	0	0	0	0	0	0	0	0	0	0	0	0	0	0	0	0	0	0
ASV193	0	0	0	0	0	0	0	0	0	0	0	0	0	0	0	0	0	0	0	0	0	0	0	5	0	0	0	0	0	0	0	0	0	0	0	0	0	0	0	0	0	0	0	9	0	0	0	0	0
ASV195	0	0	4	0	0	0	0	0	0	0	0	0	0	0	0	0	0	0	0	0	0	0	0	0	0	0	0	0	0	0	0	0	0	0	0	0	0	0	0	0	0	0	0	0	0	0	0	0	0
ASV196	0	0	0	0	0	0	0	0	0	0	0	0	0	0	0	0	0	0	0	0	0	0	0	0	2	0	0	0	0	0	0	0	0	0	0	0	0	0	0	4	0	0	0	0	0	0	0	0	0
ASV197	0	0	0	0	0	0	0	0	0	0	0	6	0	0	0	0	0	0	0	0	0	0	0	0	0	0	0	0	0	0	8	0	0	0	0	0	0	0	0	0	0	0	0	0	0	0	0	0	0
ASV199	0	0	0	0	0	0	0	0	0	0	0	0	0	0	0	0	0	0	0	0	0	0	0	0	0	0	0	0	0	0	0	0	0	0	0	0	0	0	0	0	0	0	0	0	0	0	0	0	0
ASV200	0	0	0	0	0	0	0	0	0	0	0	0	0	0	0	0	0	0	0	0	0	0	0	0	0	0	0	0	0	0	0	0	0	0	0	0	0	0	0	0	0	0	0	0	0	0	0	0	0
ASV201	0	0	0	0	0	0	0	0	0	0	0	0	0	0	0	0	0	0	0	0	0	0	0	0	28	0	0	0	0	0	0	0	0	16	0	0	0	0	0	12	0	0	0	0	0	0	0	0	0
ASV202	0	0	0	0	0	0	0	0	0	0	0	7	0	0	0	12	0	0	0	0	0	0	0	0	0	0	0	0	0	0	0	0	0	0	0	0	0	0	0	0	0	0	0	0	0	0	0	0	0
ASV203	0	0	0	0	0	0	135	103	0	0	0	0	0	0	216	0	0	0	0	0	0	0	0	0	0	0	0	0	0	0	0	22	0	0	0	0	0	0	0	0	0	86	0	0	0	0	81	245	0
ASV204	0	0	0	0	0	0	0	0	0	0	0	0	0	0	0	0	0	67	0	0	0	0	0	0	0	0	0	0	0	0	0	0	0	0	0	0	0	0	0	0	0	0	0	0	0	0	0	0	0
ASV205	0	0	0	0	0	0	0	0	0	0	0	0	0	0	0	0	0	0	0	0	0	0	0	0	0	0	0	0	0	0	0	0	0	0	0	0	0	0	0	0	0	0	0	0	0	0	0	0	0
ASV206	0	0	0	0	7	0	0	0	0	0	0	0	0	16	0	0	0	0	0	0	0	0	0	19	0	0	0	0	0	0	0	0	0	0	0	0	0	0	0	0	0	0	0	0	0	18	9	0	0
ASV207	0	18	0	14	0	10	0	0	0	19	13	0	0	0	9	8	0	0	0	0	0	0	0	0	0	0	0	0	9	0	0	0	0	0	12	12	0	0	0	0	0	0	0	6	0	0	12	0	0
ASV208	0	0	0	19	0	0	0	0	0	0	0	0	0	0	0	0	0	0	0	0	0	0	0	0	10	0	0	0	0	0	0	0	0	0	0	0	0	0	18	0	0	0	0	0	0	0	0	0	0
ASV209	0	0	0	0	0	0	0	0	0	0	0	0	0	0	0	0	0	0	0	0	0	0	0	0	0	0	0	0	0	0	0	0	0	0	0	0	0	0	0	0	0	0	0	0	0	0	0	0	0
ASV210	0	0	0	0	0	0	0	0	0	0	0	0	0	0	0	0	0	0	0	0	0	0	0	0	0	0	0	0	0	0	0	0	0	0	0	0	0	0	0	0	0	0	0	0	0	0	0	0	0
ASV211	0	0	0	0	0	0	0	0	0	0	0	0	0	0	0	0	0	0	0	0	0	0	0	0	0	0	0	0	0	0	0	0	0	0	0	0	0	0	0	0	0	0	0	0	0	0	0	0	0
ASV212	0	4	0	6	0	0	0	0	0	0	0	0	0	0	0	0	0	0	0	0	0	0	0	0	0	0	0	0	0	0	0	0	0	0	0	0	0	0	0	0	0	0	0	0	0	0	0	0	0
ASV213	0	0	0	3	0	0	0	0	0	0	0	0	0	0	0	0	0	0	0	0	0	0	0	0	0	0	0	0	0	0	0	0	0	0	4	0	0	0	0	0	0	0	0	0	0	0	0	0	0
ASV214	0	0	0	0	12	0	0	0	7	0	0	0	0	0	0	0	0	0	0	0	0	12	0	0	58	15	0	0	0	0	0	0	0	0	0	144	0	3	0	0	0	0	0	0	0	0	95	35	0
ASV215	0	0	0	0	0	0	0	0	0	0	0	0	0	0	0	0	0	0	0	0	0	0	0	0	0	0	0	0	0	0	0	0	0	0	0	0	0	0	0	0	0	0	0	0	0	0	0	0	0
ASV216	0	0	0	0	78	0	19	28	0	0	0	5	6	0	88	6	0	92	0	0	0	0	41	0	4343	0	38	22	0	6	0	0	0	2884	8	50	0	0	66	1093	22	23	0	0	0	9	26	40	0
ASV217	0	0	0	0	0	0	0	0	0	0	0	0	0	26	0	0	0	0	0	0	0	0	0	0	0	0	0	0	0	0	0	0	0	0	0	0	0	0	0	0	0	0	0	0	0	0	0	0	0
ASV218	0	0	0	0	0	0	0	0	0	0	0	0	0	0	0	0	0	0	0	0	0	0	0	0	0	0	0	0	0	0	0	0	0	0	0	0	0	0	4	0	0	0	0	0	0	0	0	0	0
ASV219	0	0	0	0	0	0	0	0	0	0	0	0	0	0	0	0	0	0	0	0	0	0	0	0	0	0	0	0	0	0	0	0	0	0	0	0	0	0	0	0	0	0	0	0	0	0	0	0	0
ASV220	0	0	0	0	0	0	0	0	0	0	0	0	0	0	0	0	0	0	0	0	0	0	0	0	288	0	0	0	0	0	0	0	0	0	0	0	0	0	0	75	0	0	0	0	0	0	0	0	0
ASV221	0	0	0	0	0	0	0	0	0	0	0	0	0	0	0	0	0	0	0	0	0	0	0	0	0	0	0	0	0	0	0	0	0	0	0	0	0	0	0	0	0	0	0	0	0	0	0	0	0
ASV222	0	0	0	0	0	0	0	0	0	0	0	0	0	0	0	0	0	0	0	0	0	0	0	0	0	0	0	0	0	0	0	0	0	0	0	0	0	0	0	0	0	0	0	0	0	0	0	0	0
ASV223	0	0	0	0	0	0	0	0	0	0	0	0	0	0	0	0	0	0	0	0	0	0	0	0	28	0	0	0	0	0	0	0	0	22	0	0	0	0	0	0	0	0	0	0	0	0	0	0	0
ASV224	0	0	0	0	0	0	0	0	0	0	0	0	0	0	0	0	0	0	0	0	0	0	0	0	0	0	0	0	0	0	0	0	0	0	0	0	0	0	0	0	0	0	0	0	0	0	0	0	0
ASV225	0	0	0	0	0	0	0	0	0	0	0	0	0	0	0	0	0	0	0	0	0	0	0	0	0	0	0	0	0	0	0	0	0	0	0	0	0	0	0	0	0	0	0	0	0	0	0	0	0
ASV226	0	0	0	0	0	0	0	0	0	0	0	0	0	0	0	0	0	0	0	0	0	0	0	0	0	0	0	0	0	0	0	0	0	0	0	0	0	0	0	0	0	0	0	0	0	0	0	3	0
ASV227	0	0	0	0	0	0	0	0	0	0	0	0	0	10	0	0	0	0	0	0	0	0	0	0	0	0	0	0	0	0	0	0	0	16	0	12	0	0	0	0	0	0	0	0	0	5	0	0	0
ASV228	2	0	0	0	0	0	0	0	0	0	0	0	0	3	0	11	2	0	0	6	0	0	0	6	0	5	0	0	0	9	0	0	0	0	0	0	0	0	0	0	0	0	0	0	0	0	0	0	0
ASV229	0	35	0	59	74	0	0	0	0	43	47	0	5	0	0	13	0	97	0	18	0	0	0	0	0	0	0	0	0	0	0	0	6	0	29	0	0	0	0	0	0	0	9	0	0	0	8	0	0
ASV230	0	4	0	0	0	0	0	0	0	0	0	0	0	0	0	0	0	3	0	0	0	0	0	0	0	0	0	0	0	0	0	0	0	0	4	0	0	0	0	0	0	0	0	0	0	0	0	0	0
ASV231	0	0	0	0	0	0	1	0	0	0	0	1	0	2	0	0	0	0	0	0	1	0	0	1	0	3	0	0	0	0	0	0	0	0	0	0	0	2	4	0	0	0	0	0	0	0	0	0	0
ASV233	0	0	0	0	0	0	0	0	0	0	0	6	0	11	0	0	0	0	0	0	0	0	0	0	0	0	0	0	0	0	0	0	0	0	0	0	0	0	0	0	0	0	0	0	0	0	0	0	0
ASV234	0	0	0	0	0	0	0	0	0	0	0	0	0	0	0	0	7	0	0	0	0	0	0	0	0	0	0	0	0	0	0	0	0	0	0	0	0	0	0	0	0	0	0	0	0	0	0	0	0
ASV235	0	0	0	0	0	0	0	0	0	0	0	0	0	0	0	0	0	0	0	0	0	0	0	0	0	0	0	0	0	0	0	0	0	0	0	0	0	0	0	3	0	0	0	0	0	0	0	0	0
ASV236	0	0	0	0	0	0	0	0	0	0	0	0	0	0	0	0	0	0	0	0	0	0	0	0	0	0	0	0	0	0	0	0	0	0	0	0	0	0	0	0	0	0	0	0	0	0	0	0	0
ASV237	0	0	0	0	0	0	0	0	0	0	0	0	0	0	0	0	0	0	0	0	0	0	0	0	9	0	0	0	0	0	0	0	0	0	0	0	0	0	0	7	0	30	0	0	0	0	0	0	0
ASV238	0	0	0	0	17	0	0	0	0	0	0	0	0	0	0	9	0	0	0	0	0	0	0	0	0	0	0	0	0	0	0	0	0	0	0	0	0	0	0	0	0	0	0	0	0	0	0	0	0
ASV239	0	0	0	0	0	0	12	0	0	0	0	0	0	0	6	0	0	0	0	0	0	0	0	0	0	0	0	0	0	0	0	0	0	0	0	0	0	0	0	0	0	0	0	0	0	0	0	0	0
ASV240	0	0	0	0	0	0	0	0	0	0	0	0	0	0	0	7	0	0	0	0	0	0	0	0	541	0	0	0	0	0	0	0	0	0	0	0	0	0	0	126	0	0	0	0	0	0	0	0	0
ASV241	0	0	0	0	0	0	0	0	0	0	0	0	0	0	0	0	0	0	0	0	0	0	0	0	4	0	0	0	0	0	10	0	0	0	0	0	0	0	0	0	0	0	0	0	0	0	0	0	0
ASV242	0	0	0	0	0	0	67	0	0	0	0	0	0	0	0	0	0	0	0	0	0	0	0	0	5	0	0	0	0	0	0	0	0	0	0	0	0	0	0	0	0	0	0	0	0	0	0	109	0
ASV243	1	0	0	0	0	0	0	0	0	0	0	0	0	0	0	0	0	0	0	0	0	0	0	0	0	0	0	0	0	0	0	0	0	0	0	0	0	0	0	3	0	0	0	0	0	0	0	0	0
ASV244	0	0	0	0	0	0	0	0	0	0	0	0	0	0	0	0	0	0	0	0	0	0	0	0	0	0	0	0	0	0	0	0	0	0	0	0	0	0	0	0	0	0	0	0	0	0	0	0	0
ASV245	0	0	0	0	0	0	0	0	0	0	0	0	0	0	0	0	0	0	0	0	0	0	0	0	0	0	0	0	0	0	0	0	0	0	0	0	0	0	0	0	0	0	0	0	0	0	0	0	0
ASV246	0	0	0	0	0	0	0	0	0	0	0	0	0	0	0	0	0	0	0	0	0	0	0	0	0	0	0	0	0	0	0	0	0	0	0	0	0	0	0	0	0	0	0	0	0	0	0	0	0
ASV247	0	0	0	0	0	0	0	0	0	0	0	0	0	0	0	0	0	0	0	0	0	0	0	0	0	0	0	0	0	0	0	0	0	0	0	0	0	0	0	0	0	0	0	0	0	0	0	0	0
ASV248	0	0	0	0	4	0	0	0	0	0	0	0	0	0	0	0	0	0	0	0	0	0	0	0	0	0	0	0	0	0	0	0	0	0	0	0	0	0	0	0	0	0	0	0	0	0	0	0	0
ASV249	0	0	0	0	0	0	0	65	0	0	0	0	0	0	136	0	0	0	0	0	0	0	0	0	0	0	0	0	0	0	0	0	0	0	0	0	0	0	0	0	0	0	0	0	0	0	0	0	0
ASV250	0	0	0	0	0	0	0	0	0	0	0	0	0	0	0	0	0	0	0	0	0	0	0	0	0	0	0	0	0	0	0	0	0	0	0	0	0	0	0	0	0	0	0	0	0	0	0	0	0
ASV251	3	0	0	0	0	0	0	0	0	0	0	0	8	0	0	0	0	0	14	0	0	0	0	0	0	0	7	0	0	0	9	0	0	0	0	0	0	0	0	0	0	0	0	0	0	0	0	0	0
ASV252	0	0	0	0	0	0	0	0	0	0	0	4	0	0	0	0	13	0	0	7	0	0	0	1	0	0	0	0	0	0	0	0	0	0	0	0	0	0	0	0	0	27	0	0	0	0	0	0	0
ASV254	0	0	0	0	0	0	0	0	0	0	0	0	0	0	0	0	0	0	0	0	0	0	0	0	0	0	0	0	0	0	0	0	0	0	0	0	0	0	0	0	0	0	0	0	0	0	0	0	0
ASV255	0	0	0	0	0	0	0	0	0	0	0	0	0	0	0	0	0	0	0	0	0	0	0	0	13	0	0	0	0	0	0	0	0	35	0	0	0	0	0	0	0	0	0	0	0	0	0	0	0
ASV256	0	0	0	0	0	0	0	0	0	0	0	19	0	0	0	8	0	0	0	18	0	0	0	16	0	0	0	0	0	0	19	0	7	16	0	18	0	0	0	0	0	11	0	0	0	0	0	0	0
ASV257	0	0	0	0	0	0	0	0	0	0	0	0	0	0	0	0	0	0	0	0	0	0	0	0	0	0	0	0	0	0	0	0	0	0	0	0	0	0	0	0	0	0	0	0	3	0	0	0	0
ASV258	0	51	0	0	33	0	193	227	0	78	0	0	10	0	371	0	0	120	0	0	24	9	0	0	0	0	0	0	0	0	0	0	0	0	0	0	0	0	0	0	0	147	0	67	0	0	186	377	9
ASV259	0	0	0	0	0	0	0	0	0	0	0	14	4	0	0	0	0	0	4	0	0	0	0	0	0	0	0	0	0	0	7	0	0	0	0	0	0	0	0	0	0	0	0	0	0	0	0	0	0
ASV260	0	44	0	0	0	0	0	0	0	0	0	0	0	0	0	0	0	0	0	0	0	0	0	0	0	0	0	0	0	0	0	0	0	0	0	0	0	0	0	0	0	0	0	0	0	0	0	0	0
ASV261	0	0	0	0	0	0	0	0	0	0	0	0	0	0	0	0	43	0	0	0	0	0	0	0	0	0	0	0	0	0	18	0	0	0	0	0	0	0	0	0	0	0	9	0	0	0	0	0	0
ASV262	0	0	0	0	0	0	0	0	0	0	0	0	0	0	0	0	0	0	0	0	0	0	0	0	0	0	0	0	0	0	0	0	0	0	0	0	0	0	0	0	0	0	0	0	0	0	0	0	0
ASV263	6	23	0	0	0	0	0	0	0	0	0	0	0	0	0	0	0	0	0	0	0	0	0	0	0	0	0	0	0	0	0	0	0	0	0	0	0	0	0	0	0	0	0	0	0	0	0	0	0
ASV264	0	0	0	0	0	0	3	0	0	0	0	0	0	0	2	0	0	0	0	0	0	0	0	0	0	0	0	0	0	0	29	0	0	0	0	0	0	18	0	0	0	2	0	0	0	0	1	4	0
ASV265	0	0	0	0	0	0	0	0	0	0	0	0	0	0	0	0	0	20	0	0	0	0	0	0	0	0	0	0	0	0	0	0	0	0	0	0	0	0	0	0	0	0	0	0	0	0	0	0	0
ASV266	0	0	0	0	0	0	0	0	0	0	0	0	0	0	0	0	0	0	0	0	0	0	0	0	0	0	0	0	0	0	0	0	0	0	0	0	0	0	0	0	0	0	0	0	0	0	0	0	0
ASV267	0	0	0	0	0	0	0	0	0	0	0	0	0	0	0	0	0	0	0	0	0	0	0	0	0	0	0	0	0	0	0	0	0	0	0	0	0	0	0	0	0	0	0	0	0	0	0	0	0
ASV268	0	0	0	0	0	0	2	3	0	0	0	0	0	0	9	0	0	0	0	0	0	0	0	0	0	0	0	0	0	0	0	0	0	0	0	0	0	0	0	0	0	0	0	0	0	0	2	7	0
ASV269	0	0	0	0	0	0	0	0	0	0	0	0	0	0	0	10	0	0	0	0	0	0	0	0	0	0	0	0	0	0	0	0	0	0	0	0	0	0	0	0	0	0	0	0	0	0	0	0	0
ASV270	0	0	0	0	0	0	0	0	0	0	0	0	0	0	0	0	0	0	0	0	0	0	0	0	0	0	0	0	0	0	0	0	0	0	0	0	0	0	0	0	0	0	1	0	0	0	0	0	0
ASV271	0	0	0	0	0	0	0	0	0	0	0	0	0	0	0	0	0	0	0	0	0	0	0	0	0	0	0	0	0	0	0	0	0	0	0	0	0	0	0	0	0	0	0	0	0	0	0	0	0
ASV272	0	0	0	0	0	0	0	0	0	0	0	0	0	0	0	0	0	0	0	0	0	0	0	0	0	0	0	0	0	0	0	0	0	0	0	0	0	0	0	0	0	0	0	0	0	0	0	0	0
ASV273	0	0	0	0	0	0	0	0	0	0	0	0	0	0	0	0	0	0	0	0	0	0	0	0	0	0	0	0	0	0	0	0	0	0	0	7	0	0	0	0	0	0	0	0	0	0	0	0	0
[truncated: 78 more columns]

## Sheet: Table S4
Table S4. Relative abundance of all bacterial genera.
Genus	HP_1	HP_10	HP_11	HP_12	HP_13	HP_14	HP_15	HP_16	HP_17	HP_18	HP_19	HP_2	HP_20	HP_3	HP_4	HP_5	HP_6	HP_7	HP_8	HP_9	JM_1	JM_10	JM_11	JM_12	JM_13	JM_14	JM_15	JM_16	JM_17	JM_18	JM_19	JM_2	JM_20	JM_3	JM_4	JM_5	JM_6	JM_7	JM_8	JM_9	SH_1	SH_10	SH_11	SH_12	SH_13	SH_14	SH_15	SH_16	SH_17
Unassigned	0.00026905	0.000662068	0.00011666	0.000429191	0.00117633	3.64515e-05	0.000249119	0.00018606	0.000303747	0.000449292	0.000157073	0.000384088	0.000336761	0.000197855	0.000195345	0.000441965	0.00020202	0.00100415	0.000359992	0.000497361	0.000503923	0.000115204	0.000386687	0.000661818	0.00510197	0.000470431	0.00027433	0.000311615	0.00040404	0.000515642	0.000454396	0.000303024	0.000279833	0.000498188	0.000469989	0.00125892	0.000525548	0.000390469	0.00038843	0.00178968	0.000423612	7.13687e-05	1.38773e-05	0	0.000697086	0.000941741	0.00187074	0.000879427	0.000229921
Bacteria|Firmicutes|Bacilli|Gemellales|Gemellaceae|Gemella	0	0	0	0	0	0	0	0	0	0	0	0	0	0	0	0	0	0	0	0	0	0	0	0	0	0	0	0	0	0	0	0	0	0	0	4.89579e-05	0	0	0	0	0	0	0	0	0	0	0	0	0
Bacteria|Firmicutes|Bacilli|Bacillales|Bacillaceae|Bacillus	0	0.000165517	2.18737e-05	0	0	0	0	0	0	0	0	0	0	0	0	0	0	0	0	0	0.000135979	0	0	0	0	0	0	6.2323e-05	0	0	0	0	0	0	0	0	0	0	0	0	0	0	0	0.000227913	0	0	0	0	0
Bacteria|Firmicutes|Bacilli|Bacillales|Planococcaceae|Solibacillus	5.97889e-05	0.000152276	0	0	0	0	0	0	0	0	0	0	0	0	0	0	0	0	0	0	0	0	0	0	0	0	0	0	0	0	0	0	0	0	0	0	0	0	0	0	0	0	0	0	0	0	0	0	0
Bacteria|Firmicutes|Bacilli|Lactobacillales|Aerococcaceae|Aerococcus	0	0	0	0	0	8.20158e-05	0	0	0	0	8.31562e-05	0	0	4.30119e-05	0	7.89222e-05	0	0	0	0	0	0	0	0	0	0	0	0	0	0	0	0	0	0	0	0	0	0	0	0	0	0.00016058	0	0	0	0	0	0	0
Bacteria|Firmicutes|Bacilli|Bacillales|Planococcaceae|Lysinibacillus	0	0	0	0	0	0	0	0	0	0	0	0	0	0	0	0	0	0	0	0	0	0	0	0	0	0	0	0	0	0	0	0	0	0	0	0	0	0	0	0	0	0	0	0	0	0	0	0	0
Bacteria|Firmicutes|Bacilli|Bacillales|Paenibacillaceae|Brevibacillus	0	0.000337654	0.000196863	0.000301187	0.000380155	0	0.0162357	0.0116788	0	0.000648978	0	8.62238e-05	0.000105238	0	0.0362756	0.000394611	9.56938e-05	0.00224405	8.08146e-05	0	0.000191971	8.6403e-05	7.03067e-05	3.78181e-05	3.29585e-05	0.000119746	0	0	0	0	0.000227198	0.00022988	0	8.83882e-05	0.000477569	0	9.62272e-05	0.000140569	0.00254637	0	0.000148264	0.0146306	0	0.00281784	0	0	0.0123591	0.0419193	0.000129331
Bacteria|Firmicutes|Bacilli|Bacillales|Paenibacillaceae|Paenibacillus	0	0	0	0	0	0	0	0	0	0	0	0	0	0	0	0	0	0	0	0	0	0	0	0	0	0	0	0	0	0	0	0	0	0	0	0	0	0	0	0	0	0	0	4.14388e-05	4.54621e-05	0	0	0	0
Bacteria|Firmicutes|Bacilli|Bacillales|Planococcaceae|Psychrobacillus	0	0	0	0	0	0	0	0	0	0	0	0	0	0	0	0	0	0	0	0	0	0	0	0	0	0	0	0	0	0	0	0	0	0	0	0	0	0	0	0	0	0	0	0	0	0	0	0	0
Bacteria|Firmicutes|Clostridia|Clostridiales|Veillonellaceae|Dialister	0	0	0	0	0	0	0	0	0	0	0	0	0	0	0	0	0	0	0	0	0	0	0	0	0	0	0	0	0	0	0	0	0	0	0	0	0	0	0	0	0	0	0	0	0	0	0	0	0
Bacteria|Firmicutes|Bacilli|Lactobacillales|Carnobacteriaceae|Desemzia	0	0	0	0	0	0	0	0	0	0	0	0	0	0	0	0	0	0	0	0	0	0	0	0	0	0	0	0	0	0	0	0	0	0	0	0	0	0	0	0	0	0	0	0	0	0	0	0	0
Bacteria|Firmicutes|Bacilli|Bacillales|Staphylococcaceae|Jeotgalicoccus	0	0	0	0	0	0	0	0	0	0	3.69583e-05	0	0	0	0	0	0	0	0	0	0	0	0	0	0	0	0	0	0	0	0	0	0	0	0	0	0	0	0	0	0	0	0	0	0	0	0	0	0
Bacteria|Firmicutes|Bacilli|Bacillales|Staphylococcaceae|Staphylococcus	0	0.000231724	0	0.00044425	0.000530782	0	0	0	0.000195266	0.00035777	0.00043426	0.000125416	5.26188e-05	0	0	0.000102599	0	0.000846977	0.000124895	0.000182704	0	0	0	0	5.93253e-05	0	0	0	0	0	0.000109682	0	4.93823e-05	0	0.000219834	0	0	0	0	4.57218e-05	0	0.000535265	0.000124896	0	0	0	0.000122671	0.000311464	0
Bacteria|Firmicutes|Clostridia|Clostridiales|Clostridiaceae|Eubacterium	0	0	0	0	0	0	0	0	0	0	0	0	0	0	0	0	0	0	0	0	0	0	0	0	0	0	0	0	0	0	0	0	0	0	0	0	0	0	0	0	0	0	0	0	0	0	0	0	0
Bacteria|Firmicutes|Clostridia|Clostridiales|Veillonellaceae|Veillonella	0	0	0	0	0	0	0	0	0	0	0	0.000148932	0	0	0	6.31378e-05	0	0	0	0.000182704	0	0	0	0.000100848	0	0	0	0	0	0	0.000148854	0	5.76127e-05	0.000128565	0	0.000125892	0	0	0	1.9595e-05	0	0.000196264	0	0	0	0	0	0	0
Bacteria|Firmicutes|Bacilli|Lactobacillales|Streptococcaceae|Streptococcus	0	0	0	0	9.32454e-05	8.20158e-05	0	0	0	0	0.000138594	0.000219479	0	8.60237e-05	4.88362e-05	0	0.000329612	0.000209561	0	0.000314657	0	0	0	0.000252121	7.91004e-05	0	0	0	0	6.10629e-05	0.00019586	5.22455e-05	9.87646e-05	0.000128565	6.06437e-05	0.00020982	0	1.56188e-05	0	0	0	0.00082074	0	0	0	7.1344e-05	0.000444683	0.000146571	0
Bacteria|Bacteroidetes|Bacteroidia|Bacteroidales|Prevotellaceae|Prevotella	0	0	0	0	0	0	0	0	0	0	0	9.40623e-05	0	9.46261e-05	0	0	0	0	0	0	0.000103984	0	0	0	0	0	0	0	0	0	6.26753e-05	0	0	0	0	6.99399e-05	0	0	0	0	0	0.000267633	0	0	0	0	0	0	0
Bacteria|Firmicutes|Bacilli|Paenibacillales|Paenibacillaceae|Paenibacillus	0	0	0	0	0	0	0	0	0	0	0	0	0	0	0	0	0	0	0	0	0	0	0	0	0	0	0	0	0	0	0	0	0	0	0	0	0	0	0	0	0	0	0.000152651	0	0	0	0	0	0
Bacteria|Actinobacteria|Actinobacteria|Actinomycetales|Nocardiaceae|Nocardia	0	0	0	0	0	0	0	0	0	0	0	0	0	0	0	0	0	0	0	0	0	0	0	0	0	0	0	0	0	0	0	0	0	0	0	0	0	0	0	0	0	0	0	0	0	0	0	0	0
Bacteria|Firmicutes|Bacilli|Lactobacillales|Carnobacteriaceae|Granulicatella	0	0	0	0	0	0	0	0	0	0	0	0	0	0	0	3.94611e-05	0	0	0	0.000152253	0	0	0	0.000107151	0	0	0	0	0	0	0	0	0	8.03529e-05	0	0	0	0	0	0	0	0	0	0	0	0	0	0	0
Bacteria|Actinobacteria|Actinobacteria|Actinomycetales|Micrococcaceae|Rothia	0	0	0	0	0	0	0	0	0	0	0	0	0	0	0	0	0	0	0	6.09013e-05	0	0	0	0	0	0	0	0	0	0	0	0	0	0	0	0	0	0	0	0	0	0	0	0	0	0	0	0	0
Bacteria|Bacteroidetes|Sphingobacteriia|Sphingobacteriales|Flammeovirgaceae|A4	0	0	2.91649e-05	0	0	0	0	0	0	0	0	0	0	0	0	0	0	0	0	0	0	0	0	0	0	0	0	0	0	0	0	0	0	0	0	0	0	0	0	0	0	0	0	0	0	0	0	0	0
Bacteria|Proteobacteria|Betaproteobacteria|Neisseriales|Neisseriaceae|Neisseria	0	0	0	0	0	0	0	0	0	0	0	0	0	0	0	0	7.44285e-05	0	0	0	0	0.000144005	0	0.000365575	0.000191159	0.000196726	0.000207601	0	0	0.000108556	0	0.000104491	0	0.000192847	0	0	0	0	0.000103581	0.000202482	0	0.00016058	0.000249792	0.000186474	0	0.000285376	0.000291344	0.000164893	0.000158071
Bacteria|Firmicutes|Clostridia|Clostridiales|Lachnospiraceae|Lachnoanaerobaculum	0	0	0	0	0	0	0	0	0	0	0	0	0	0	0	0	0	0	0	0	0	0	0	4.41212e-05	0	0	0	0	0	0	0	0	0	0	0	0	0	0	0	0	0	0	0	0	0	0	0	0	0
Bacteria|Fusobacteria|Fusobacteria|Fusobacteriales|Leptotrichiaceae|Leptotrichia	0	0	0	0	0	0	0	0	0	0	0	0	0	0	0	0	0	5.23903e-05	0	0	0	0	0	0	0	0	0	0.000186969	0	0	0	0	0	0	0	0	0	0	0	0	0	0	0	0	0	0	0	0	0
Bacteria|Proteobacteria|Betaproteobacteria|Rhodocyclales|Rhodocyclaceae|Zoogloea	0	0	0	0	0	0	0	0	0	0	0	0	0	0	0	5.52456e-05	0	0	0	0	0	0	0	0	0.00356611	0	0	0	0	0	0	0	0	0	0	0	0	0	0	0.000822992	0	0	0	0	0	0	0	0	0
Bacteria|Fusobacteria|Fusobacteria|Fusobacteriales|Fusobacteriaceae|Fusobacterium	0	0	0	0	0	0	0	0	0	0	0	0	0	0	0	0	0.000170122	0	0	0	0	0	0	0.000397091	0	0	0	0	0	8.14172e-05	0	0	2.46912e-05	0	0	0	2.96084e-05	0	0	0	0	0	0	0	0	0	0	0	0
Bacteria|Bacteroidetes|Bacteroidia|Bacteroidales|Porphyromonadaceae|Porphyromonas	0	0	0	0	0	0	0	0	0	0	0	0	0	0	0	0	0	0	0	0	0	0	0	0	0	0	0	0	0	0	0	0	0	0	0	0	0	0	0	0	0	0	0	0	0	0	0	0	0
Bacteria|Proteobacteria|Alphaproteobacteria|Rickettsiales|Rickettsiaceae|Wolbachia	0.230168	0.293468	0.47261	0.239707	0.24454	0.294537	0.288111	0.236146	0.272902	0.234664	0.0807817	0.204068	0.24271	0.115943	0.29079	0.323565	0.205316	0.236202	0.240254	0.271924	0.240619	0.249225	0.214541	0.214019	0.322347	0.208136	0.257678	0.182411	0.299192	0.213802	0.280817	0.320578	0.238459	0.12977	0.327484	0.199762	0.190737	0.2499	0.204426	0.219817	0.265859	0.213856	0.338829	0.299167	0.149328	0.0555912	0.268696	0.147396	0.353547
Bacteria|Bacteroidetes|Bacteroidia|Bacteroidales|[Paraprevotellaceae]|[Prevotella]	0	0	0	0	0	0	0	0	0	0	0	0	0	0.000223662	0	0	0	0	0	0	0	0	0	3.78181e-05	0	0	0	5.34198e-05	0	0	8.61785e-05	0	0	0	0	0	0	0	0	0	0	0	0	0	0	0	0	0	0
Bacteria|Proteobacteria|Gammaproteobacteria|Xanthomonadales|Sinobacteraceae|Nevskia	0	0	8.02036e-05	0	0	0	0	0	2.89283e-05	0.000133124	0	0.000227317	0	0	0	0.000157844	0	0	0	0	0	0	0	0	0	0	0	0	0	0	0	0	0	0	0	0	0	0	0	0	0	0	0	0	0	0	0	0	0
Bacteria|Actinobacteria|Actinobacteria|Actinomycetales|Actinomycetaceae|Actinomyces	0	0	0	0	0	0	0	0	0	0	0	0	0	0	0	0	0	0	0	0	0	0	0	0	0	0	0	0	0	0	0	0	4.11519e-05	0	0	0	0	0	0	0	0	0	0	0	0	0	9.20034e-05	9.1607e-05	0
Bacteria|Proteobacteria|Betaproteobacteria|Burkholderiales|Comamonadaceae|Pelomonas	0	0	0	0	0	0	0	0	0	0	0	0	0	0	0	0	0	0	0	0	0	0	0	0	0.00046801	0	0	0	0	0	0	0	0	0	0	0	0	0	0	9.14435e-05	0	0	0	0	0	0	0	0	0
Bacteria|Proteobacteria|Betaproteobacteria|Burkholderiales|Comamonadaceae|Comamonas	0	0	0	0	0	0	0	0	0	0	0	0	0	0	0	5.52456e-05	0	0	0	0	0	0	0	0	0	0	0	0	0	0	0	0	0	0	0	0	0	0	0	0	0	0	0	0	0	0	0	0	0
Bacteria|Proteobacteria|Gammaproteobacteria|Pseudomonadales|Moraxellaceae|Moraxella	0	0	0	0	0	0	0	0	0	0	0	2.35156e-05	0	0	0	0	0	0	0	0	0	0	0	0	0	0	0	0	0	0	0	0	0	0	0	0	0	0	0	0	0	0	0	0	0	0	0	0	0
Bacteria|Proteobacteria|Betaproteobacteria|Burkholderiales|Oxalobacteraceae|Massilia	0	0	0	0	0	0	0	0	0	0	0	0	0	0	0	0	0	0	0	0	0	0	0	0	0	0	0	0	0	0	0	0	0	0	0	0	0	0	0	0	0	0.000214106	0	0	0	0	0	0.000879427	0
Bacteria|Proteobacteria|Betaproteobacteria|Burkholderiales|Comamonadaceae|Rubrivivax	0	0	7.29123e-05	6.02373e-05	0	0	0	0	0	0.000216326	0	0.00026651	6.31426e-05	0	4.88362e-05	0.000173629	0	0	0	0	0	0	0	0	0.00189841	0	0	0	0	0	0	9.40419e-05	0	0	0	0	0	0	0	0.000489876	0.000317709	0	0	0	0	0.000370989	0	0	0
Bacteria|Proteobacteria|Alphaproteobacteria|Rickettsiales|Pelagibacteraceae|Clade_Ia	0	0	0	0	0	0	0	0	0	0	0	0	0	0	0	0	0	0.000227025	4.40807e-05	0	0	0	0	0	0	0	0	0	0	0	0	0	0	0	0	0	0	0	0	0	0	0	0	0	0	0	0	0	0
Bacteria|Firmicutes|Clostridia|Clostridiales|Peptostreptococcaceae|Peptostreptococcus	0	0	0	0	0	0	0	0	0	0	0	0	0	0	0	0	0	0	0	0	0	0	0	5.04242e-05	0	0	0	0	0	0	7.83441e-05	0	0	0	0	0	0	0	0	0	0	0	0	0	0	0	0	0	0
Bacteria|Actinobacteria|Actinobacteria|Actinomycetales|Actinomycetaceae|Parascardovia	0	0	0	0	0	0	0	0	0	0	0	0	0	0	0	0	0	0	0	0	0	0	0	0	0	0	0	0	0	0	0	0	0	0	0	0	0	0	0	0	0	0	0	0	0	0	0	0	0
Bacteria|Proteobacteria|Betaproteobacteria|Burkholderiales|Burkholderiaceae|Lautropia	0	0	0	0	0	0	0	0	0	0	0	0	0	0	0	0	0	0	0	0	0	0	0	0	0	0	0	0	0	0	0	0	0	0	0	0	0	0	0	0	0	0	0	0	0	0	0	0	0
Bacteria|Proteobacteria|Betaproteobacteria|Burkholderiales|Oxalobacteraceae|Ralstonia	0	0	0	0	0.000573818	0	0.000171807	0.000200372	0	0	0	3.91926e-05	6.31426e-05	0	0.000859518	4.73533e-05	0	0.000803318	0	0	0	0	0.000288257	1.2606e-05	0.0286409	0	0.000281744	0.000195872	1.0101e-05	4.07086e-05	0	0	0	0.0231738	6.06437e-05	0.000356693	0	0	0.000569697	0.00713912	0.000465973	0.00041037	0	0	0	0.000128419	0.000398681	0.000769499	0
Bacteria|Proteobacteria|Alphaproteobacteria|Rhizobiales|Hyphomicrobiaceae|Rhodoplanes	0	0	0	0	0	0	0	0	0	0	0	0	0	0	0	0	0	0	0	0	0	0	0	0	8.56921e-05	0	0	0	0	0	0	0	0	0.000281235	0	0	0	0	0	0	0	0	0	0	0	0	0	0	0
Bacteria|Proteobacteria|Gammaproteobacteria|Pasteurellales|Pasteurellaceae|Haemophilus	0	0	0	0	0	0	0	0	0	0	0	0.000188125	0	8.60237e-05	0	0	0.000669856	0	0	0.000152253	0	0	0	0.000138667	0.000131834	0.00010264	0	0	0	5.42781e-05	0.000141019	0	0	0.000112494	5.30633e-05	0.000153868	0	0	0	0	0	0.000303317	0.000124896	0	0	0	0.000199341	0	0
Bacteria|Actinobacteria|Acidimicrobiia|Acidimicrobiales|OCS155|Candidatus_Actinomarina	0	0	0	0	0	0	0	0	0	0	0	0	0	0	0	0	0	0	4.40807e-05	0	0	0	0	0	0	0	0	0	0	0	0	0	0	0	0	0	0	0	0	0	0	0	0	0	0	0	0	0	0
Bacteria|Proteobacteria|Betaproteobacteria|Methylophilales|Methylophilaceae|OM43_clade	0	0	0	0	0	0	0	0	0	0	0	3.13541e-05	0	0	0	0	0	0	0	0	0	0	4.2184e-05	2.52121e-05	0	0	5.93146e-05	0	0	0	0	0	0	0	0	0	0	0	0	0	0	0	0	0	0	0	0	0	0
Bacteria|Proteobacteria|Betaproteobacteria|Burkholderiales|Comamonadaceae|Aquabacterium	0	0	0	0	9.32454e-05	0	0	8.58738e-05	0	0	0	0	0	0	8.79052e-05	0	0	0.00020083	0	0	0	0	0	1.89091e-05	0	0	0	0	0	0	0	0	0	0	0	0	0	0	0.000302112	0	0	0	0	0	0	0	0	0.000183214	0
Bacteria|Proteobacteria|Betaproteobacteria|Burkholderiales|Oxalobacteraceae|Cupriavidus	0	0.000271448	0.000123951	8.28263e-05	0.0111392	0.000118467	0.00288635	0.00169601	0	0.000124803	6.46771e-05	8.62238e-05	0	6.8819e-05	0.00689568	0.000149952	0	0.00488976	0	0	0.000167974	6.72024e-05	0	0	0.000184568	5.13198e-05	0	0	0.000111111	0	7.83441e-05	0.000104491	5.76127e-05	8.83882e-05	0.000288058	0	0	0.00012495	0.000966759	0	0.00124966	0.0128107	0	0.00215482	0.000212157	0.000271107	0.00861765	0.0167641	0
Bacteria|Bacteroidetes|Flavobacteriia|Flavobacteriales|Flavobacteriaceae|Flavobacterium	0	0	0	0	0	0	0	0	0	0	0	0	0	0	0	0	0	0.000113512	0	0	0	0	0	0	0	0	0	0	0	0	0	0	0	0	0	0	0	0	0	0	0	0	0	0	0	0	0	0	0
Bacteria|Proteobacteria|Gammaproteobacteria|Xanthomonadales|Xanthomonadaceae|Lysobacter	0	0	0	0	0	0	0.000661455	0.00046515	0	0	0	0	0	0	0.0010451	0	0	0	0	0	0	0	0	0	0	0	0	0	0	0	0	0	0	0	0	0	0	0	0	0	0	0	0	0	0	0	0	0	0
Bacteria|Proteobacteria|Gammaproteobacteria|Pseudomonadales|Moraxellaceae|Acinetobacter	0	0	0	0	0	0	0.000300661	0.000228997	0	0	0	0	0	0	0.00028325	0	0	0	0	0	0	0	0	0	0	0	0	0	0	0	0	0	0	0	0	0	0	0	0	0	0	0	0	0	0	0	0	0	0
Bacteria|Proteobacteria|Deltaproteobacteria|Myxococcales|Polyangiaceae|Pajaroellobacter	0	0	0	0	0	0	0	0	0	0	0	0	0	0	0	0	0	0	0	0	0	0	0	0	0.000303218	0	0	0	0	0	0	0	0	0.000554435	0	0	0	0	0	7.18485e-05	0	0	0	0	0	0	0	0	0
Bacteria|Proteobacteria|Alphaproteobacteria|Rhodobacterales|Rhodobacteraceae|Paracoccus	0	0	0	0	0	0	0	0	0	0	0	0	0	0	0	0.000110491	0	0	0	0	0	0	0	0	0	0	0	0	0	0	0	0	0	0	0	0	0	0	0	0	0	0	0	0	0	0	0	0	0
Bacteria|Proteobacteria|Gammaproteobacteria|Alteromonadales|Alteromonadaceae|Glaciecola	0	4.63447e-05	9.4786e-05	0	0	0	0	0	0	0	0	0	0	0	0	0	0	0	0	0	0	0	0	0	0	0	0	0	0	0	0	0	0	0	0	0	0	0	0	0	0	0	0	0	0	0	0	0	0
Bacteria|Bacteroidetes|Flavobacteriia|Flavobacteriales|Flavobacteriaceae|Capnocytophaga	0	0	0	0	0	0	0	0	0	0	0	0	0	0	0	0	0	0	0	0	0	0	0	0	0	0	0	0	0	0	0	0	0	0	0	0	0	0	0	0	0	0	0	0	0	0	0	0	0
Bacteria|Actinobacteria|Actinobacteria|Actinomycetales|Pseudonocardiaceae|Pseudonocardia	0	0	0	0	0	0	0	0	0	0	0	0	0	0	0	0	0	0	0	0	0	0	0	0	0	0	0	0	0	0	0	0	0	0	0	0	0	0	0	0	0	7.13687e-05	0	0	0	0	0	0.00012825	0
Bacteria|Proteobacteria|Gammaproteobacteria|Pseudomonadales|Pseudomonadaceae|Pseudomonas	0	0	0	0	0	0	0	0	0	0	0	0	0	0	0	0	0	0	0	0	0.000175973	0	0	0	0	0	0	0	0	0	0	0	0	0	0	0	0	0	0	0	0	0	0	0	0	0	0	0	0
Bacteria|Proteobacteria|Gammaproteobacteria|Enterobacteriales|Enterobacteriaceae|Erwinia	0	0	0	0	0	0	0	0	0	0	0	0	0	0	0	0	0	0	0	0	0	0	0	0.00014497	0	0	0	0	0	0	0	0	0	0	0	0	0	0	0	0	0	0	0	0	0	0	0	0	0
Bacteria|Proteobacteria|Alphaproteobacteria|Rhizobiales|Bradyrhizobiaceae|Bradyrhizobium	0	0	0	0	0	0	0	0	0	0	0	0	0	0	0	0	0	0	0	0	0	0	0	0	0.000599844	0	5.19003e-05	0	0	0	0	0	0	0.000441941	0	5.59519e-05	0	0	0	0.000261267	0	0	0	0	0	0	0	0	0
Bacteria|Proteobacteria|Alphaproteobacteria|Caulobacterales|Caulobacteraceae|Caulobacter	0	0	0	0	0	0	0.000773129	0.00037212	0	0	0	0	0	0	0.00117207	7.89222e-05	0	0	0	0	0	0	0	0	0.000230709	0	0	0	0	0	0	0	0	5.6247e-05	0	0	0	0	0.000112213	4.57218e-05	0	0	0	0	0	0	0	0	0
Bacteria|Acidobacteria|Solibacteres|Solibacterales|Solibacteraceae|Candidatus Solibacter	0	0	0	0	0	0	0	0	0	0	0	0	0	0	0	0	0	0	0	0	0	0	0	0	4.61419e-05	0	0	0	0	0	0	0	0	0.000128565	0	0	0	0	0	3.26584e-05	0	0	0	0	0	0	0	0	0
Bacteria|Actinobacteria|Actinobacteria|Actinomycetales|Corynebacteriaceae|Corynebacterium	0	0.000145655	0	0.000150593	5.73818e-05	9.11286e-05	0	0	0	0.000208006	0.000267948	3.13541e-05	0	0	8.79052e-05	6.31378e-05	0	0.000122244	0	0	2.39964e-05	0	0	0	0.000164792	0	4.4486e-05	0	9.09091e-05	2.03543e-05	0	0	0	0	9.09656e-05	8.39278e-05	0	0	0	0	0	0	9.71413e-05	0.000269352	0	0	0.000184007	0	0
Bacteria|Proteobacteria|Alphaproteobacteria|Rhodobacterales|Rhodobacteraceae|Thalassobius	0	0	0	0	0	0	0	0	0	0	0	0	0	0	0	0	0	0	0	0	0	0	0	2.52121e-05	0	0	0	0	0	0	0	0	0	0	0	0	0	0	0	0	0	0	0	0	0	0	0	0	0
Bacteria|Bacteroidetes|Flavobacteriia|Flavobacteriales|Flavobacteriaceae|Chryseobacterium	0	0	0	0	0	0	0	0	0	0	0	0	0	0	0	0	0	0	0	0	0	0	0	0	0	0	0	0	0	0	0	0	0	0	0	0	0	0	0	0	0	0	0	0	0	0	0	0	0
Bacteria|Bacteroidetes|Sphingobacteriia|Sphingobacteriales|Flexibacteraceae|Siphonobacter	0	0	0	0	0	0	0	0	0	0	0	0	0	0	0	0	0	0.00020083	0	0	0	0	0	3.78181e-05	0	0	0	0	0	0	0	0	0	0	0	0	0	0	0	0	0	0	0	0	0	0	0	0	0
Bacteria|Proteobacteria|Alphaproteobacteria|Sphingomonadales|Sphingomonadaceae|Blastomonas	0	0	0	0	0	0	0	0	0	0	0	0	0	0	0	0	0	0	0	0	0	0	0	0	0	0	0	0	0	0	0	0	0	0	0	0	0	0	0	0	0	0	0	0	0	0	0	0.000293142	0
Bacteria|Proteobacteria|Alphaproteobacteria|Sphingomonadales|Sphingomonadaceae|Sphingobium	0	0	0	0	0	0	0	0	0	0	0	0	0	0	0	0	0	0	0	0	0	0	0	0	0	0	0	0	0	0	0	0	0	0	0	0	0	0	0	0	0	0	0	0	0	0	0.000168673	0	0
Bacteria|Proteobacteria|Alphaproteobacteria|Rhodobacterales|Rhodobacteraceae|Sulfitobacter	0	0	0	0	0	0.000145806	0	0	0	0	0	5.48697e-05	0	0	0	0	0	0	0	0	4.79927e-05	4.80017e-05	0	0	0	7.69797e-05	0	0	0	0	0	0	0	0	0	0	0	6.24751e-05	8.63178e-05	0	0	0.000142737	0	0	0	0	0	0	0
Bacteria|Proteobacteria|Alphaproteobacteria|Caulobacterales|Caulobacteraceae|Brevundimonas	0	0	0	0	0	0	0	0	0	0	0	0	0	0	0	0	0	0	0	0	0	0	0	0	0	0	0	0	0	0	0	0	0	0	0	0	0	0	0	0	0	0	0	0	0	0	0	5.49642e-05	0
Bacteria|Proteobacteria|Betaproteobacteria|Tremblayales|Tremblayaceae|Candidatus_Carsonella	7.97186e-05	0	0	0.000165653	0	0	0	0	5.78566e-05	6.65618e-05	0	0.000180286	0.000126285	8.60237e-05	0	0	0.000106326	0.000104781	0.000132242	0	8.79866e-05	0	0.000147644	0	6.5917e-05	0	0.000281744	0	0	0.000135695	0.000125351	0	0	0.000216953	0.000136448	9.79158e-05	0	0	0.000155372	0	0	0	0	0	0	0	0	0	0
Bacteria|Proteobacteria|Alphaproteobacteria|Sphingomonadales|Sphingomonadaceae|Sphingomonas	0	5.29654e-05	0	0	0.00156365	0	0.000506829	0.000357807	0	0	0	0	0	0	0.00101579	0	0	0.000567562	0	0	0	0	0	0	0.000758045	0	2.2243e-05	0	0	0	0	0	0	0	3.03219e-05	0	0	0	0.000112213	0.000352711	0.000720141	0.00171285	0	0.000455826	0	0	0.00167139	0.00245507	0
Bacteria|Proteobacteria|Alphaproteobacteria|Rhodobacterales|Rhodobacteraceae|Octadecabacter	0	0	0	0	0	0	0	0	0.000159106	0.000141444	0.000129354	0	0.00016838	0	0	0	0	0	0	0	7.19891e-05	0	0	0	0	0	0	0	0	0	0	8.35928e-05	0	0	0	0	0	0	5.17907e-05	3.91901e-05	0	0.000107053	0	0	0	0	0	0	0
Bacteria|Proteobacteria|Alphaproteobacteria|Rhodospirillales|Rhodospirillaceae|Azospirillum	0	0	2.18737e-05	0	0	0	0	3.57807e-05	0	5.82416e-05	0	7.05467e-05	0	0	0	0	0	0	3.67339e-05	0	0	0	0	0	0	0	0	0	0	0	0	0	0	0	0	0	0	0	0	0	0	0	0	0	0	0	9.20034e-05	0	0
Bacteria|Proteobacteria|Alphaproteobacteria|Rhodobacterales|Rhodobacteraceae|Pseudoruegeria	0	7.94481e-05	0.000102077	0	5.73818e-05	0	0	0	0	0	0	0	0	0	0	0	0	0	0	0	0	0	0	0	0	0	0	0	0	0	0	0	0	0	0	0	0	0	0	0	0	0	0	0	0	0	0	0	0
Bacteria|Bacteroidetes|Sphingobacteriia|Sphingobacteriales|Saprospiraceae|Haliscomenobacter	0	0	1.45825e-05	3.01187e-05	0	0	0	0	0	0.000158084	0	0.000235156	0	0	0	0.000252551	0	0	0	0	0	0	0	0	0	0	0	0	0	0	0	0	5.76127e-05	0	0	0	0	0	0	0	0	0	0	0	7.57702e-05	0	0	0.000146571	0
Bacteria|Proteobacteria|Gammaproteobacteria|Enterobacteriales|Enterobacteriaceae|Escherichia	0	0	0	0.000120475	0.000121936	0	0	0	0	0	0	7.05467e-05	0	0	1.95345e-05	0	0	0	0	0	0.000167974	0	0	0	0	5.13198e-05	0	0	0	0	0	0	0	0	0	0	0	0	0	0	0	0.000339001	0	0	0	0	0.000490685	0.000219857	0
Bacteria|Proteobacteria|Alphaproteobacteria|Rhizobiales|Rhizobiaceae|Candidatus Liberibacter	0.0184349	0.000509792	0.000495804	0.000414132	0.000975491	0.000610562	0.000429516	0.000708459	0.000607494	0.000440972	0.00117343	0.210449	0.00047357	0.430523	0.00504967	0.00442754	0.000414673	0.00142327	0.000580396	0.000517661	0.085227	0.000384014	0.000393717	0.000535757	0.000500969	0.000975076	0.000467103	0.000658844	0.00123232	0.000393516	0.000712931	0.00105536	0.000880651	0.376486	0.00119771	0.000433627	0.000710601	0.000445135	0.000422957	0.000607446	0.00122848	0.00133816	0.000679989	0.000766617	0.000530391	0.000527945	0.00125738	0.00251003	0.000632284
Bacteria|Proteobacteria|Alphaproteobacteria|Rhizobiales|Methylobacteriaceae|Methylobacterium	0	0	0	0	0	0	0	0	0	0	0	0	0	0	0	0	0	0	0	0	0	0	0	0	0.000184568	0	0	0	0	0	0	0	0	0.000128565	0	0	0	0	0	7.83801e-05	0	0	0	0	0	0	0	0	0
Bacteria|Actinobacteria|Actinobacteria|Actinomycetales|Propionibacteriaceae|Propionibacterium	0	0	0	3.76483e-05	0.000172145	0.000136693	0	0	0	9.98427e-05	0.000184792	9.40623e-05	0	0	3.9069e-05	0.00014206	0	6.1122e-05	0	0.000263906	3.19951e-05	0	5.62453e-05	0	0.000118651	0	6.67289e-05	0	0	0	0	0	0	0	4.54828e-05	0	0	0	0	3.91901e-05	0	0.000356843	0.000180405	0.00033151	6.06162e-05	9.98816e-05	0.000490685	0.0002565	0.000143701
Bacteria|Proteobacteria|Deltaproteobacteria|Bdellovibrionales|Bdellovibrionaceae|Bdellovibrio	0	0	3.64562e-05	5.27077e-05	0	0	0	0	0	0	0	0.000125416	0	0	0	0	0	0	0	0	0	0	0	0	0	0	0	0	0	0	0	0	0	0	0	0	0	0	0	0	0	0	0	0	0	0	0	0	0
Bacteria|Proteobacteria|Gammaproteobacteria|Xanthomonadales|Sinobacteraceae|Hydrocarboniphaga	0	0	7.29123e-06	3.76483e-05	0	0	0	0	0	2.49607e-05	0	9.40623e-05	0	0	0	3.15689e-05	0	0	7.34678e-06	0	0	0	0	0	0	0	0	0	2.0202e-05	0	0	0	0	0	0	0	0	0	0	0	0	0	0	0	0	0	0	0	0
Bacteria|Bacteroidetes|Sphingobacteriia|Sphingobacteriales|Chitinophagaceae|Sediminibacterium	0	0	0	0	0	0	0	0	0	0	0	0	0	0	0	0	0	0.000471513	0	0	0	0	0	0	0.000982163	0	0	0	0	0	0	0	0	0.000176776	1.51609e-05	0	0	0	0	0.000261267	0	0	0	0	0	0	0	0	0
Bacteria|Proteobacteria|Gammaproteobacteria|Xanthomonadales|Xanthomonadaceae|Stenotrophomonas	0	0	0	0	0	0	0	0	0	0	0	0	0	0	0	0	0	0.000218293	0	0	0	0	0	7.56363e-05	0	0	0	0	0	0	0	0	0	0	0	0	0	0	0	0	0	0	0	0	0	0	0	0	0
Bacteria|Proteobacteria|Alphaproteobacteria|Sphingomonadales|Sphingomonadaceae|Novosphingobium	0	3.31034e-05	0	0	0	0	0	0	0	0	0	0	0	0	0	0	0	0.000384196	0	0	0	0	0	0	0	0	0	0	0	0	0	0	0	0.000482117	0	0	0	0	0	5.22534e-05	0.000127084	0	0	0	0	7.1344e-05	0	0	0
Bacteria|Bacteroidetes|Sphingobacteriia|Sphingobacteriales|Sphingobacteriaceae|Sphingobacterium	0	0	0	0	0	0	0	0	0	0	0	0	0	0	0	0	0	0	0	0	0	0	0	0	0	0	0	0	0	0	0	0	0	0	0	0	0	0	8.63178e-05	0	0	0	0	0	0	0	0	0	0
Bacteria|Proteobacteria|Gammaproteobacteria|Oceanospirillales|Halomonadaceae|Candidatus_Portiera	5.97889e-05	0	0	0	0	0	0	0	0	0	0	0	0	7.74214e-05	0	0	0	2.61952e-05	0	0	0	0	0	0	0	0	0	0	0	0	0	0	2.46912e-05	0	0	0	0	3.90469e-05	0	0	0	0	0	0	0	0	0	0	0
Bacteria|Proteobacteria|Betaproteobacteria|Burkholderiales|Oxalobacteraceae|Candidatus_Profftella	0.750929	0.703844	0.525975	0.757966	0.738525	0.70416	0.68964	0.747803	0.725745	0.762166	0.916548	0.582536	0.755901	0.452571	0.656017	0.669568	0.792621	0.749548	0.758335	0.725751	0.672442	0.74993	0.784025	0.782911	0.632928	0.78982	0.740499	0.816031	0.698939	0.784787	0.716763	0.677394	0.759969	0.46624	0.66937	0.797342	0.807901	0.748881	0.789669	0.767668	0.72946	0.751494	0.659548	0.693581	0.849051	0.941641	0.7024	0.78443	0.645159
Bacteria|Proteobacteria|Gammaproteobacteria|Enterobacteriales|Enterobacteriaceae|Escherichia-Shigella	0	0	0	0	0	0	0	0	0	0	0	0	0	0	0	0	0	0	0	0	0	0	0	0	0	0	0	0	0	0	0	0	0	0	0	0	0	0	0	0	0	0	0	0	0	0	0	0	0
Bacteria|Proteobacteria|Alphaproteobacteria|Rhizobiales|Methylobacteriaceae|Methylobacterium-Methylorubrum	0	0	0	0	0	0	3.43613e-05	3.57807e-05	0	4.16011e-05	0	7.05467e-05	0	0	6.83707e-05	0	0	7.85855e-05	0	0	0	0	4.92147e-05	0	0.000329585	0	6.67289e-05	8.90329e-05	0	0	0	0	0	0.0005464	0	0	0	0	0	7.18485e-05	0	0	0	0	0	0	0.000153339	0	0
[truncated: 71 more columns]

## Sheet: Table S5
Table S5. Statistics of genomic resequencing data.
Sample	Clean reads	Clean bases(G)	Q30(%)	Mapping rate
HP-1	37344238	5.6	91.2	0.7323
HP-10	38199956	5.73	90.7	0.8294
HP-11	38769386	5.82	91.3	0.6973
HP-12	38578992	5.79	91.3	0.6658
HP-13	40293166	6.04	92.8	0.8322
HP-14	40577490	6.09	90.5	0.7754
HP-15	39060050	5.86	91.2	0.7694
HP-16	40154306	6.02	90.6	0.7091
HP-17	34013940	5.1	90.8	0.7408
HP-18	37765058	5.66	91.4	0.7693
HP-19	39267314	5.89	90.5	0.8494
HP-2	38624582	5.79	90.7	0.7779
HP-20	42892960	6.43	91.4	0.7225
HP-3	40312156	6.05	91.2	0.7039
HP-4	37320546	5.6	90.1	0.7608
HP-5	39419932	5.91	90.4	0.7274
HP-6	39574742	5.94	90.8	0.7241
HP-7	37061416	5.56	91	0.7879
HP-8	40754318	6.11	90.4	0.6633
HP-9	37447718	5.62	90.9	0.7727
JM-1	39751372	5.96	90.6	0.7899
JM-10	36527616	5.48	90.9	0.7532
JM-11	37577732	5.64	91.9	0.778
JM-12	37201662	5.58	92.1	0.7153
JM-13	38084036	5.71	91.4	0.7733
JM-14	43473098	6.52	91.9	0.7546
JM-15	39370936	5.91	91.5	0.7942
JM-16	36010172	5.4	91	0.7138
JM-17	43719676	6.56	91	0.7542
JM-18	38573758	5.79	91.2	0.6306
JM-19	37857952	5.68	91.7	0.7581
JM-2	37552510	5.63	90.5	0.7742
JM-20	38505008	5.78	90.5	0.675
JM-3	34910300	5.24	90.1	0.777
JM-4	41104586	6.17	90.4	0.7487
JM-5	35297148	5.29	90.3	0.7733
JM-6	35658348	5.35	91.8	0.7202
JM-7	40265062	6.04	91.8	0.7384
JM-8	39053294	5.86	91.8	0.7026
JM-9	39691006	5.95	92.1	0.7775
SH-1	38382000	5.76	89.8	0.7119
SH-10	33924250	5.09	90.2	0.8056
SH-11	33568848	5.04	89.9	0.6864
SH-12	34519970	5.18	90.5	0.7575
SH-13	37073586	5.56	89.8	0.7781
SH-14	35856588	5.38	90	0.7644
SH-15	34635570	5.2	89.9	0.8036
SH-16	32651564	4.9	90.4	0.7869
SH-17	38169410	5.73	91.9	0.7322
SH-18	38410896	5.76	89.3	0.5809
SH-19	37916440	5.69	88.8	0.7202
SH-2	35154474	5.27	90.1	0.6954
SH-20	39610780	5.94	89.3	0.7746
SH-3	34394812	5.16	90.1	0.7525
SH-4	35304090	5.3	90	0.7822
SH-5	39090810	5.86	92.4	0.8224
SH-6	37272038	5.59	90.1	0.8371
SH-7	34385018	5.16	90.6	0.8337
SH-8	33588548	5.04	89.7	0.8028
SH-9	33723214	5.06	89.9	0.8016
ST-1	36432118	5.46	90.4	0.7789
ST-10	35144682	5.27	89.9	0.7282
ST-11	34193018	5.13	90.1	0.7841
ST-12	39760342	5.96	89.5	0.7705
ST-13	39647598	5.95	90	0.7521
ST-14	38716180	5.81	88.9	0.7744
ST-15	37910348	5.69	89.7	0.6694
ST-16	40725152	6.11	89.7	0.7292
ST-17	35243912	5.29	89.8	0.8224
ST-18	37905712	5.69	90.3	0.6678
ST-19	37762812	5.66	90.4	0.7829
ST-2	37368884	5.61	90	0.7335
ST-20	38212842	5.73	89.5	0.7126
ST-3	40010924	6	90.5	0.7257
ST-4	39901658	5.99	90.4	0.7544
ST-5	37140932	5.57	90.6	0.7077
ST-6	43314704	6.5	90.7	0.597
ST-7	38731436	5.81	90	0.6899
ST-8	38931968	5.84	90.5	0.6662
ST-9	40199474	6.03	90.1	0.7166
ZJ-1	37863834	5.68	90.6	0.7202
ZJ-10	45045320	6.76	92.2	0.7188
ZJ-11	33264314	4.99	90.5	0.7084
ZJ-12	43750016	6.56	89.9	0.6922
ZJ-13	40499894	6.07	90.7	0.7099
ZJ-14	39958100	5.99	89.7	0.74
ZJ-15	39900828	5.99	90.1	0.7453
ZJ-16	45278654	6.79	90.1	0.7614
ZJ-17	39568156	5.94	90.4	0.8087
ZJ-18	38051176	5.71	89.2	0.7766
ZJ-19	38742236	5.81	90.1	0.6614
ZJ-2	44370408	6.66	91.2	0.6069
ZJ-20	40623452	6.09	90.8	0.721
ZJ-3	39191892	5.88	90.2	0.6466
ZJ-4	39970886	6	91.3	0.6318
ZJ-5	37535138	5.63	91	0.6017
ZJ-6	35995136	5.4	91	0.6782
ZJ-7	41258520	6.19	91.1	0.6688
ZJ-8	38251922	5.74	90.6	0.686
ZJ-9	37470516	5.62	90.5	0.7083
ZQ-1	40183936	6.03	89.9	0.7467
ZQ-10	41974502	6.3	90.6	0.6475
ZQ-11	40931054	6.14	89.9	0.7142
ZQ-12	38471668	5.77	90.5	0.7319
ZQ-13	40569954	6.09	90.7	0.6977
ZQ-14	38256132	5.74	90.3	0.7255
ZQ-15	39468938	5.92	90.4	0.7705
ZQ-16	36235330	5.44	90.4	0.7602
ZQ-17	40178776	6.03	90.3	0.8179
ZQ-18	39810038	5.97	90.6	0.7094
ZQ-19	37290074	5.59	91.1	0.7409
ZQ-2	39618180	5.94	89.6	0.7566
ZQ-20	39715434	5.96	90.7	0.6964
ZQ-3	36991130	5.55	89	0.6539
ZQ-4	35445742	5.32	89.1	0.781
ZQ-5	37621052	5.64	89.7	0.6833
ZQ-6	37391868	5.61	90.3	0.7306
ZQ-7	35883020	5.38	89.6	0.7423
ZQ-8	35717540	5.36	90	0.7642
ZQ-9	43913014	6.59	90.4	0.724

## Sheet: Table S6
Table S6. SNP sites significantly associated with the relative abundance of CLas.
Chr	Position	Allele1	Allele0	p_wald	p_adj	Mutation_type	Related_gene	Exon_loc	Impact_on_nucleotide	Impact_on_protein	Gene description
DC3.0sc01	40260400	T	C	1.18127e-06	0.027842	intron_variant	Dcitr01g18590.1	2/28	c.79-543G>A	N/A	Kinetochore-associated protein 1 (AHRD V3.11 *-* tr|A0A146LPZ9|A0A146LPZ9_LYGHE)
DC3.0sc01	48507236	A	C	1.22899e-06	0.0284672	upstream_gene_variant	Dcitr01g22310.1	N/A	c.-2245C>A	N/A	V-type proton ATPase 16 kDa proteolipid subunit (AHRD V3.11 *-* gi|1009374576|gb|KYM98306.1|)
DC3.0sc01	48932847	G	A	2.75756e-07	0.0228266	intron_variant	Dcitr01g22550.1	1/4	c.-48-9293A>G	N/A	proline-rich extensin-like protein EPR1 (AHRD V3.11 *-* gi|1041545867|ref|XP_008477707.2|)
DC3.0sc02	6570301	C	A	1.91583e-06	0.0398781	intergenic_region	N/A	N/A	n.6570301A>C	N/A
DC3.0sc03	6539222	G	T	8.96108e-07	0.0246291	intron_variant	Dcitr03g03690.1	4/9	c.685+70T>G	N/A	GTP-binding protein 2 (AHRD V3.11 *** tr|A0A0A9X3A5|A0A0A9X3A5_LYGHE)
DC3.0sc03	6627030	G	A	2.92977e-06	0.0498232	intron_variant	Dcitr03g03740.1	12/23	c.2673-7553A>G	N/A	Neuroendocrine convertase 2 (AHRD V3.11 *-* tr|A0A146M7H5|A0A146M7H5_LYGHE)
DC3.0sc03	13279852	T	C	2.43176e-06	0.0441261	intron_variant	Dcitr03g06060.1	6/11	c.327-2405T>C	N/A	protein kinase C-binding protein NELL1-like isoform X1 (AHRD V3.11 *-* gi|1370591323|ref|XP_024218487.1|)
DC3.0sc03	13279858	G	C	2.43176e-06	0.0441261	intron_variant	Dcitr03g06060.1	6/11	c.327-2399G>C	N/A	protein kinase C-binding protein NELL1-like isoform X1 (AHRD V3.11 *-* gi|1370591323|ref|XP_024218487.1|)
DC3.0sc03	33658090	G	T	5.99136e-07	0.0246291	intergenic_region	N/A	N/A	n.33658090G>T	N/A
DC3.0sc03	33667149	G	A	3.29432e-07	0.0232937	intergenic_region	N/A	N/A	n.33667149A>G	N/A
DC3.0sc03	33739044	A	T	2.36638e-06	0.0441261	intergenic_region	N/A	N/A	n.33739044T>A	N/A
DC3.0sc03	33739070	G	A	2.36638e-06	0.0441261	intergenic_region	N/A	N/A	n.33739070A>G	N/A
DC3.0sc03	43537648	A	G	7.32762e-07	0.0246291	intron_variant	Dcitr03g19810.1	2/24	c.282+15C>T	N/A	Ubiquitin conjugating enzyme family protein (AHRD V3.11 *-* tr|A0A1Y1HW22|A0A1Y1HW22_KLENI)
DC3.0sc04	26400087	T	C	1.28686e-08	0.0034577	upstream_gene_variant	Dcitr04g11620.1	N/A	c.-6453G>A	N/A	Unknown protein
DC3.0sc04	26400502	G	A	9.89956e-07	0.0246291	upstream_gene_variant	Dcitr04g11620.1	N/A	c.-6868T>C	N/A	Unknown protein
DC3.0sc04	26400621	C	T	9.89956e-07	0.0246291	upstream_gene_variant	Dcitr04g11620.1	N/A	c.-6987A>G	N/A	Unknown protein
DC3.0sc04	26400991	T	G	9.89956e-07	0.0246291	upstream_gene_variant	Dcitr04g11620.1	N/A	c.-7357C>A	N/A	Unknown protein
DC3.0sc04	26401220	C	T	9.89956e-07	0.0246291	5_prime_UTR_variant	Dcitr04g11610.1	1/15	c.-370T>C	N/A	MFS-type transporter C6orf192 (AHRD V3.11 *** tr|A0A0A9WX84|A0A0A9WX84_LYGHE)
DC3.0sc04	26401781	G	A	9.89956e-07	0.0246291	5_prime_UTR_variant	Dcitr04g11610.1	1/15	c.-702A>G	N/A	MFS-type transporter C6orf192 (AHRD V3.11 *** tr|A0A0A9WX84|A0A0A9WX84_LYGHE)
DC3.0sc04	26402421	G	A	9.89956e-07	0.0246291	intron_variant	Dcitr04g11610.1	1/14	c.-351-21A>G	N/A	MFS-type transporter C6orf192 (AHRD V3.11 *** tr|A0A0A9WX84|A0A0A9WX84_LYGHE)
DC3.0sc04	26402554	G	A	9.89956e-07	0.0246291	5_prime_UTR_variant	Dcitr04g11610.1	2/15	c.-239A>G	N/A	MFS-type transporter C6orf192 (AHRD V3.11 *** tr|A0A0A9WX84|A0A0A9WX84_LYGHE)
DC3.0sc04	26402590	C	A	9.89956e-07	0.0246291	5_prime_UTR_variant	Dcitr04g11610.1	2/15	c.-203A>C	N/A	MFS-type transporter C6orf192 (AHRD V3.11 *** tr|A0A0A9WX84|A0A0A9WX84_LYGHE)
DC3.0sc04	26402689	A	T	9.89956e-07	0.0246291	5_prime_UTR_variant	Dcitr04g11610.1	2/15	c.-104A>T	N/A	MFS-type transporter C6orf192 (AHRD V3.11 *** tr|A0A0A9WX84|A0A0A9WX84_LYGHE)
DC3.0sc04	26403745	C	T	9.89956e-07	0.0246291	intron_variant	Dcitr04g11610.1	2/14	c.82-239T>C	N/A	MFS-type transporter C6orf192 (AHRD V3.11 *** tr|A0A0A9WX84|A0A0A9WX84_LYGHE)
DC3.0sc04	26404871	A	G	9.89956e-07	0.0246291	intron_variant	Dcitr04g11610.1	3/14	c.172+797G>A	N/A	MFS-type transporter C6orf192 (AHRD V3.11 *** tr|A0A0A9WX84|A0A0A9WX84_LYGHE)
DC3.0sc04	26404875	T	C	9.89956e-07	0.0246291	intron_variant	Dcitr04g11610.1	3/14	c.172+801C>T	N/A	MFS-type transporter C6orf192 (AHRD V3.11 *** tr|A0A0A9WX84|A0A0A9WX84_LYGHE)
DC3.0sc04	26405356	A	G	1.01014e-06	0.0246743	intron_variant	Dcitr04g11610.1	3/14	c.173-595G>A	N/A	MFS-type transporter C6orf192 (AHRD V3.11 *** tr|A0A0A9WX84|A0A0A9WX84_LYGHE)
DC3.0sc04	26407250	A	T	9.89956e-07	0.0246291	intron_variant	Dcitr04g11610.1	4/14	c.397-1021T>A	N/A	MFS-type transporter C6orf192 (AHRD V3.11 *** tr|A0A0A9WX84|A0A0A9WX84_LYGHE)
DC3.0sc04	26407277	T	G	9.89956e-07	0.0246291	intron_variant	Dcitr04g11610.1	4/14	c.397-994G>T	N/A	MFS-type transporter C6orf192 (AHRD V3.11 *** tr|A0A0A9WX84|A0A0A9WX84_LYGHE)
DC3.0sc04	26407434	C	T	9.89956e-07	0.0246291	intron_variant	Dcitr04g11610.1	4/14	c.397-837T>C	N/A	MFS-type transporter C6orf192 (AHRD V3.11 *** tr|A0A0A9WX84|A0A0A9WX84_LYGHE)
DC3.0sc04	26409074	G	A	9.89956e-07	0.0246291	splice_region_variant&intron_variant	Dcitr04g11610.1	6/14	c.566+8A>G	N/A	MFS-type transporter C6orf192 (AHRD V3.11 *** tr|A0A0A9WX84|A0A0A9WX84_LYGHE)
DC3.0sc04	26409078	A	G	9.89956e-07	0.0246291	intron_variant	Dcitr04g11610.1	6/14	c.566+12G>A	N/A	MFS-type transporter C6orf192 (AHRD V3.11 *** tr|A0A0A9WX84|A0A0A9WX84_LYGHE)
DC3.0sc04	26411637	T	C	9.89956e-07	0.0246291	downstream_gene_variant	Dcitr04g11630.1	N/A	c.*4776G>A	N/A	Neither inactivation nor afterpotential protein C (AHRD V3.11 *** tr|A0A0A9Z778|A0A0A9Z778_LYGHE)
DC3.0sc04	26411703	A	C	9.89956e-07	0.0246291	downstream_gene_variant	Dcitr04g11630.1	N/A	c.*4710G>T	N/A	Neither inactivation nor afterpotential protein C (AHRD V3.11 *** tr|A0A0A9Z778|A0A0A9Z778_LYGHE)
DC3.0sc04	26411731	T	G	9.89956e-07	0.0246291	downstream_gene_variant	Dcitr04g11630.1	N/A	c.*4682C>A	N/A	Neither inactivation nor afterpotential protein C (AHRD V3.11 *** tr|A0A0A9Z778|A0A0A9Z778_LYGHE)
DC3.0sc04	26413431	C	A	9.89956e-07	0.0246291	downstream_gene_variant	Dcitr04g11630.1	N/A	c.*2982T>G	N/A	Neither inactivation nor afterpotential protein C (AHRD V3.11 *** tr|A0A0A9Z778|A0A0A9Z778_LYGHE)
DC3.0sc04	26413716	A	C	8.90915e-09	0.0034577	synonymous_variant	Dcitr04g11610.1	13/15	c.1368C>A	p.Ala456Ala	MFS-type transporter C6orf192 (AHRD V3.11 *** tr|A0A0A9WX84|A0A0A9WX84_LYGHE)
DC3.0sc04	26413736	C	T	8.90915e-09	0.0034577	downstream_gene_variant	Dcitr04g11630.1	N/A	c.*2677A>G	N/A	Neither inactivation nor afterpotential protein C (AHRD V3.11 *** tr|A0A0A9Z778|A0A0A9Z778_LYGHE)
DC3.0sc04	26413778	T	C	9.85766e-09	0.0034577	downstream_gene_variant	Dcitr04g11630.1	N/A	c.*2635G>A	N/A	Neither inactivation nor afterpotential protein C (AHRD V3.11 *** tr|A0A0A9Z778|A0A0A9Z778_LYGHE)
DC3.0sc04	26413976	A	G	9.89956e-07	0.0246291	downstream_gene_variant	Dcitr04g11630.1	N/A	c.*2437T>C	N/A	Neither inactivation nor afterpotential protein C (AHRD V3.11 *** tr|A0A0A9Z778|A0A0A9Z778_LYGHE)
DC3.0sc04	26414629	C	T	9.89956e-07	0.0246291	downstream_gene_variant	Dcitr04g11630.1	N/A	c.*1784A>G	N/A	Neither inactivation nor afterpotential protein C (AHRD V3.11 *** tr|A0A0A9Z778|A0A0A9Z778_LYGHE)
DC3.0sc04	26414773	A	G	9.89956e-07	0.0246291	synonymous_variant	Dcitr04g11610.1	15/15	c.1590G>A	p.Lys530Lys	MFS-type transporter C6orf192 (AHRD V3.11 *** tr|A0A0A9WX84|A0A0A9WX84_LYGHE)
DC3.0sc04	26415159	G	T	9.89956e-07	0.0246291	3_prime_UTR_variant	Dcitr04g11610.1	15/15	c.*338T>G	N/A	MFS-type transporter C6orf192 (AHRD V3.11 *** tr|A0A0A9WX84|A0A0A9WX84_LYGHE)
DC3.0sc04	26415162	T	C	9.89956e-07	0.0246291	3_prime_UTR_variant	Dcitr04g11610.1	15/15	c.*341C>T	N/A	MFS-type transporter C6orf192 (AHRD V3.11 *** tr|A0A0A9WX84|A0A0A9WX84_LYGHE)
DC3.0sc04	26415193	C	T	9.89956e-07	0.0246291	3_prime_UTR_variant	Dcitr04g11610.1	15/15	c.*372T>C	N/A	MFS-type transporter C6orf192 (AHRD V3.11 *** tr|A0A0A9WX84|A0A0A9WX84_LYGHE)
DC3.0sc04	30540906	G	A	2.72075e-06	0.0473402	intergenic_region	N/A	N/A	n.30540906G>A	N/A
DC3.0sc04	30679033	T	C	1.0381e-08	0.0034577	upstream_gene_variant	Dcitr04g13380.1	N/A	c.-2255G>A	N/A	Mediator of RNA polymerase II transcription subunit 20 (AHRD V3.11 *-* tr|A0A0A9YH28|A0A0A9YH28_LYGHE) | IPR004245,PF02995
DC3.0sc04	30702088	G	T	9.70032e-07	0.0246291	downstream_gene_variant	Dcitr04g13400.1	N/A	c.*3432C>A	N/A	Major facilitator, sugar transporter-like, Major facilitator superfamily domain protein (AHRD V3.11 *** tr|A0A2U1Q278|A0A2U1Q278_ARTAN) | IPR005828,PF00083,GO:0016021,GO:0022857,GO:0055085
DC3.0sc04	31379168	T	A	1.2776e-06	0.0290916	intergenic_region	N/A	N/A	n.31379168A>T	N/A
DC3.0sc04	38757968	G	A	1.65849e-06	0.0359375	synonymous_variant	Dcitr04g16010.1	2/2	c.2031A>G	p.Arg677Arg	Unknown protein
DC3.0sc04	38758278	T	A	1.81495e-06	0.0387034	3_prime_UTR_variant	Dcitr04g16010.1	2/2	c.*58A>T	N/A	Unknown protein
DC3.0sc04	38762011	T	C	7.478e-07	0.0246291	downstream_gene_variant	Dcitr04g16010.1	N/A	c.*3791C>T	N/A	Unknown protein
DC3.0sc04	38871690	A	G	1.82886e-07	0.01755	downstream_gene_variant	Dcitr04g16090.1	N/A	c.*3366G>A	N/A	Unknown protein
DC3.0sc05	3017632	T	C	7.31127e-07	0.0246291	upstream_gene_variant	Dcitr05g02120.1	N/A	c.-3464C>T	N/A	Actin-related protein 3 (AHRD V3.11 *** tr|A0A0A9XJ84|A0A0A9XJ84_LYGHE) | IPR004000,PF00022
DC3.0sc05	22642324	A	T	3.05836e-07	0.0228266	downstream_gene_variant	Dcitr05g09790.1	N/A	c.*2493A>T	N/A	Protein FAM173B (AHRD V3.11 *** tr|A0A0A9W502|A0A0A9W502_LYGHE)
DC3.0sc09	15599910	G	A	1.5749e-07	0.01755	intron_variant	Dcitr09g06680.1	2/4	c.-1+2566T>C	N/A	Pro-Pol
DC3.0sc09	22182993	A	T	1.56274e-07	0.01755	intergenic_region	N/A	N/A	n.22182993T>A	N/A
DC3.0sc09	22183027	G	A	2.36057e-08	0.00506935	intergenic_region	N/A	N/A	n.22183027A>G	N/A
DC3.0sc09	22183173	A	G	1.76568e-07	0.01755	intergenic_region	N/A	N/A	n.22183173G>A	N/A
DC3.0sc09	22183746	A	G	4.39479e-08	0.00738029	intergenic_region	N/A	N/A	n.22183746G>A	N/A
DC3.0sc09	22184361	T	C	2.92271e-07	0.0228266	intergenic_region	N/A	N/A	n.22184361C>T	N/A
DC3.0sc09	22184518	C	A	1.49388e-06	0.0329011	intergenic_region	N/A	N/A	n.22184518A>C	N/A
DC3.0sc09	22187500	A	T	2.07782e-06	0.0398781	intergenic_region	N/A	N/A	n.22187500T>A	N/A
DC3.0sc09	22187697	C	T	1.09705e-06	0.0263185	intergenic_region	N/A	N/A	n.22187697C>T	N/A
DC3.0sc09	22188046	T	G	1.59641e-07	0.01755	intergenic_region	N/A	N/A	n.22188046G>T	N/A
DC3.0sc09	22188192	C	T	2.64135e-08	0.00506935	intergenic_region	N/A	N/A	n.22188192C>T	N/A
DC3.0sc09	22188403	A	C	2.64481e-06	0.0467527	intergenic_region	N/A	N/A	n.22188403C>A	N/A
DC3.0sc10	6602908	C	A	8.40105e-08	0.0125405	upstream_gene_variant	Dcitr10g03770.1	N/A	c.-2281T>G	N/A	Protein APCDD1 (AHRD V3.11 *-* tr|A0A0A9Y3S8|A0A0A9Y3S8_LYGHE)
DC3.0sc10	17400155	A	G	9.1112e-07	0.0246291	intron_variant	Dcitr10g08200.1	1/4	c.11-2489C>T	N/A	MKL/myocardin-like protein 2 (AHRD V3.11 *-* tr|A0A146LZW2|A0A146LZW2_LYGHE)
DC3.0sc10	17400395	G	A	4.71534e-07	0.0246291	intron_variant	Dcitr10g08200.1	1/4	c.11-2729T>C	N/A	MKL/myocardin-like protein 2 (AHRD V3.11 *-* tr|A0A146LZW2|A0A146LZW2_LYGHE)
DC3.0sc10	17419622	G	T	1.94602e-06	0.0398781	5_prime_UTR_variant	Dcitr10g08210.1	1/5	c.-449G>T	N/A	MKL/myocardin-like protein 2 (AHRD V3.11 *-* tr|A0A146LZW2|A0A146LZW2_LYGHE)
DC3.0sc10	17440128	A	T	1.30284e-06	0.029172	intron_variant	Dcitr10g08210.1	2/4	c.164-3899T>A	N/A	MKL/myocardin-like protein 2 (AHRD V3.11 *-* tr|A0A146LZW2|A0A146LZW2_LYGHE)
DC3.0sc10	17440502	T	G	2.26497e-07	0.020286	intron_variant	Dcitr10g08210.1	2/4	c.164-3525G>T	N/A	MKL/myocardin-like protein 2 (AHRD V3.11 *-* tr|A0A146LZW2|A0A146LZW2_LYGHE)
DC3.0sc10	17440523	G	A	2.01689e-06	0.0398781	intron_variant	Dcitr10g08210.1	2/4	c.164-3504A>G	N/A	MKL/myocardin-like protein 2 (AHRD V3.11 *-* tr|A0A146LZW2|A0A146LZW2_LYGHE)
DC3.0sc10	17440536	T	C	2.01689e-06	0.0398781	intron_variant	Dcitr10g08210.1	2/4	c.164-3491C>T	N/A	MKL/myocardin-like protein 2 (AHRD V3.11 *-* tr|A0A146LZW2|A0A146LZW2_LYGHE)
DC3.0sc12	15322554	G	A	2.46338e-06	0.0441261	upstream_gene_variant	Dcitr12g07310.1	N/A	c.-3192G>A	N/A	DnaJ subfamily C member 17 (AHRD V3.11 *** tr|A0A0K8SJS3|A0A0K8SJS3_LYGHE)
DC3.0sc12	16717453	C	T	2.05757e-06	0.0398781	intergenic_region	N/A	N/A	n.16717453C>T	N/A
DC3.0sc12	16717454	C	T	2.05757e-06	0.0398781	intergenic_region	N/A	N/A	n.16717454C>T	N/A
DC3.0sc12	16718340	T	C	2.74852e-06	0.0473402	intergenic_region	N/A	N/A	n.16718340T>C	N/A

## Sheet: Table S7
Table S7. KEGG pathway enrichment information of the genes containing functional SNPs significantly assocaited with the relative abundance of CLas.
KEGG_class	Pathway	Candidate genes (7)	All in background (8196)	ratio	Pvalue	Qvalue	Pathway ID	Genes	K_IDs
Glycan biosynthesis and metabolism	Glycosaminoglycan degradation	1	25	0.04	0.0211652	0.22322	ko00531	Dcitr04g13380	K01137
Cell growth and death	Apoptosis - multiple species	1	35	0.029	0.0295231	0.22322	ko04215	Dcitr03g19810	K10586
Sensory system	Phototransduction - fly	1	51	0.02	0.0427685	0.22322	ko04745	Dcitr04g11630	K08834
Translation	Aminoacyl-tRNA biosynthesis	1	70	0.014	0.0582958	0.22322	ko00970	Dcitr09g06680	K11627
Infectious disease: bacterial	Bacterial invasion of epithelial cells	1	89	0.011	0.0736068	0.22322	ko05100	Dcitr05g02120	K18584
Immune system	Fc gamma R-mediated phagocytosis	1	90	0.011	0.0744067	0.22322	ko04666	Dcitr05g02120	K18584
Cell growth and death	Apoptosis - fly	1	113	0.009	0.0926417	0.227336	ko04214	Dcitr03g19810	K10586
Infectious disease: bacterial	Yersinia infection	1	166	0.006	0.133493	0.227336	ko05135	Dcitr05g02120	K18584
Cellular community - eukaryotes	Tight junction	1	180	0.006	0.144017	0.227336	ko04530	Dcitr05g02120	K18584
Infectious disease: bacterial	Pathogenic Escherichia coli infection	1	196	0.005	0.15591	0.227336	ko05130	Dcitr05g02120	K18584
Folding, sorting and degradation	Ubiquitin mediated proteolysis	1	203	0.005	0.161068	0.227336	ko04120	Dcitr03g19810	K10586
Transcription	Spliceosome	1	225	0.004	0.177105	0.227336	ko03040	Dcitr01g22550	K12872
Transport and catabolism	Lysosome	1	241	0.004	0.188602	0.227336	ko04142	Dcitr04g13380	K01137
Cell motility	Regulation of actin cytoskeleton	1	243	0.004	0.190029	0.227336	ko04810	Dcitr05g02120	K18584
Infectious disease: bacterial	Shigellosis	1	246	0.004	0.192167	0.227336	ko05131	Dcitr05g02120	K18584
Transport and catabolism	Endocytosis	1	260	0.004	0.202076	0.227336	ko04144	Dcitr05g02120	K18584
Infectious disease: bacterial	Salmonella infection	1	281	0.004	0.216745	0.229494	ko05132	Dcitr05g02120	K18584

## Sheet: Table S8
Table S8. SNP sites significantly associated with the relative abundance of core symbiotic bacteria.
Related_genus	Chr	Position	Allele1	Allele0	p_wald	p_adj	Mutation_type	Related_gene	Exon_loc	Impact_on_nucleotide	Impact_on_protein
Candidatus_Profftella	DC3.0sc04	26398647	C	T	1.04059e-06	0.0303912	upstream_gene_variant	Dcitr04g11620.1		c.-5013G>A
Candidatus_Profftella	DC3.0sc04	26398950	T	A	1.04059e-06	0.0303912	upstream_gene_variant	Dcitr04g11620.1		c.-5316T>A
Candidatus_Profftella	DC3.0sc04	26399158	C	T	1.04059e-06	0.0303912	upstream_gene_variant	Dcitr04g11620.1		c.-5524A>G
Candidatus_Profftella	DC3.0sc04	26399586	A	T	1.04059e-06	0.0303912	upstream_gene_variant	Dcitr04g11620.1		c.-5952A>T
Candidatus_Profftella	DC3.0sc04	26399691	C	T	1.04059e-06	0.0303912	upstream_gene_variant	Dcitr04g11620.1		c.-6057A>G
Candidatus_Profftella	DC3.0sc04	26400087	T	C	8.09249e-09	0.00271799	upstream_gene_variant	Dcitr04g11620.1		c.-6453G>A
Candidatus_Profftella	DC3.0sc04	26400502	G	A	9.14843e-08	0.0038408	upstream_gene_variant	Dcitr04g11620.1		c.-6868T>C
Candidatus_Profftella	DC3.0sc04	26400621	C	T	9.14843e-08	0.0038408	upstream_gene_variant	Dcitr04g11620.1		c.-6987A>G
Candidatus_Profftella	DC3.0sc04	26400991	T	G	9.14843e-08	0.0038408	upstream_gene_variant	Dcitr04g11620.1		c.-7357C>A
Candidatus_Profftella	DC3.0sc04	26401220	C	T	9.14843e-08	0.0038408	5_prime_UTR_variant	Dcitr04g11610.1	1/15	c.-370T>C
Candidatus_Profftella	DC3.0sc04	26401537	T	A	6.73866e-07	0.0232131	upstream_gene_variant	Dcitr04g11610.1		c.-1256A>T
Candidatus_Profftella	DC3.0sc04	26401781	G	A	9.14843e-08	0.0038408	5_prime_UTR_variant	Dcitr04g11610.1	1/15	c.-702A>G
Candidatus_Profftella	DC3.0sc04	26402065	A	G	3.08027e-07	0.0121712	5_prime_UTR_variant	Dcitr04g11610.1	2/15	c.-61G>A
Candidatus_Profftella	DC3.0sc04	26402421	G	A	9.14843e-08	0.0038408	intron_variant	Dcitr04g11610.1	1/14	c.-351-21A>G
Candidatus_Profftella	DC3.0sc04	26402554	G	A	9.14843e-08	0.0038408	5_prime_UTR_variant	Dcitr04g11610.1	2/15	c.-239A>G
Candidatus_Profftella	DC3.0sc04	26402590	C	A	9.14843e-08	0.0038408	5_prime_UTR_variant	Dcitr04g11610.1	2/15	c.-203A>C
Candidatus_Profftella	DC3.0sc04	26402689	A	T	9.14843e-08	0.0038408	5_prime_UTR_variant	Dcitr04g11610.1	2/15	c.-104A>T
Candidatus_Profftella	DC3.0sc04	26403333	C	T	1.0158e-06	0.0303912	intron_variant	Dcitr04g11610.1	2/14	c.81+460T>C
Candidatus_Profftella	DC3.0sc04	26403745	C	T	9.14843e-08	0.0038408	intron_variant	Dcitr04g11610.1	2/14	c.82-239T>C
Candidatus_Profftella	DC3.0sc04	26404871	A	G	9.14843e-08	0.0038408	intron_variant	Dcitr04g11610.1	3/14	c.172+797G>A
Candidatus_Profftella	DC3.0sc04	26404875	T	C	9.14843e-08	0.0038408	intron_variant	Dcitr04g11610.1	3/14	c.172+801C>T
Candidatus_Profftella	DC3.0sc04	26405356	A	G	5.57193e-08	0.0038408	intron_variant	Dcitr04g11610.1	3/14	c.173-595G>A
Candidatus_Profftella	DC3.0sc04	26406412	A	G	4.21638e-07	0.0161844	intron_variant	Dcitr04g11610.1	4/14	c.396+238A>G
Candidatus_Profftella	DC3.0sc04	26406527	T	C	1.58592e-07	0.00645643	intron_variant	Dcitr04g11610.1	4/14	c.396+353C>T
Candidatus_Profftella	DC3.0sc04	26407250	A	T	9.14843e-08	0.0038408	intron_variant	Dcitr04g11610.1	4/14	c.397-1021T>A
Candidatus_Profftella	DC3.0sc04	26407277	T	G	9.14843e-08	0.0038408	intron_variant	Dcitr04g11610.1	4/14	c.397-994G>T
Candidatus_Profftella	DC3.0sc04	26407434	C	T	9.14843e-08	0.0038408	intron_variant	Dcitr04g11610.1	4/14	c.397-837T>C
Candidatus_Profftella	DC3.0sc04	26409074	G	A	9.14843e-08	0.0038408	splice_region_variant&intron_variant	Dcitr04g11610.1	6/14	c.566+8A>G
Candidatus_Profftella	DC3.0sc04	26409078	A	G	9.14843e-08	0.0038408	intron_variant	Dcitr04g11610.1	6/14	c.566+12G>A
Candidatus_Profftella	DC3.0sc04	26411637	T	C	9.14843e-08	0.0038408	downstream_gene_variant	Dcitr04g11630.1		c.*4776G>A
Candidatus_Profftella	DC3.0sc04	26411703	A	C	9.14843e-08	0.0038408	downstream_gene_variant	Dcitr04g11630.1		c.*4710G>T
Candidatus_Profftella	DC3.0sc04	26411731	T	G	9.14843e-08	0.0038408	downstream_gene_variant	Dcitr04g11630.1		c.*4682C>A
Candidatus_Profftella	DC3.0sc04	26413431	C	A	9.14843e-08	0.0038408	downstream_gene_variant	Dcitr04g11630.1		c.*2982T>G
Candidatus_Profftella	DC3.0sc04	26413716	A	C	1.33319e-10	5.97029e-05	synonymous_variant	Dcitr04g11610.1	13/15	c.1368C>A	p.Ala456Ala
Candidatus_Profftella	DC3.0sc04	26413736	C	T	1.33319e-10	5.97029e-05	downstream_gene_variant	Dcitr04g11630.1		c.*2677A>G
Candidatus_Profftella	DC3.0sc04	26413778	T	C	8.78973e-11	5.97029e-05	downstream_gene_variant	Dcitr04g11630.1		c.*2635G>A
Candidatus_Profftella	DC3.0sc04	26413976	A	G	9.14843e-08	0.0038408	downstream_gene_variant	Dcitr04g11630.1		c.*2437T>C
Candidatus_Profftella	DC3.0sc04	26414629	C	T	9.14843e-08	0.0038408	downstream_gene_variant	Dcitr04g11630.1		c.*1784A>G
Candidatus_Profftella	DC3.0sc04	26414773	A	G	9.14843e-08	0.0038408	synonymous_variant	Dcitr04g11610.1	15/15	c.1590G>A	p.Lys530Lys
Candidatus_Profftella	DC3.0sc04	26415159	G	T	9.14843e-08	0.0038408	3_prime_UTR_variant	Dcitr04g11610.1	15/15	c.*338T>G
Candidatus_Profftella	DC3.0sc04	26415162	T	C	9.14843e-08	0.0038408	3_prime_UTR_variant	Dcitr04g11610.1	15/15	c.*341C>T
Candidatus_Profftella	DC3.0sc04	26415193	C	T	9.14843e-08	0.0038408	3_prime_UTR_variant	Dcitr04g11610.1	15/15	c.*372T>C
Candidatus_Profftella	DC3.0sc04	30679033	T	C	4.80072e-07	0.0179155	upstream_gene_variant	Dcitr04g13380.1		c.-2255G>A
Candidatus_Profftella	DC3.0sc04	31379168	T	A	1.20987e-06	0.0345834	intergenic_region	Dcitr04g13750.1-Dcitr04g13760.1		n.31379168A>T
Candidatus_Profftella	DC3.0sc08	4077648	T	C	1.02816e-06	0.0303912	intergenic_region	Dcitr08g02790.1-Dcitr08g02800.1		n.4077648T>C
Candidatus_Profftella	DC3.0sc08	19887402	T	A	6.54492e-07	0.0231391	intron_variant	Dcitr08g09480.1	1/2	c.963+3419T>A
Candidatus_Profftella	DC3.0sc09	23711177	G	A	5.56328e-07	0.0202001	upstream_gene_variant	Dcitr09g09450.1		c.-904G>A
Wolbachia	DC3.0sc00	29198795	C	T	1.11173e-08	0.0149356	intergenic_region	Dcitr00g13280.1-Dcitr00g13290.1		n.29198795T>C

## Sheet: Table S9
Table S9. Comparison on the genotypes in each candidate SNP sites of gene Dcitr04g11610.1.
DC3.0sc04_26401220	CLas-positive	CLas-negative
CT	7	5
CC	18	90
P-value		0.002997
Odds ratio		6.83914
DC3.0sc04_26401781	CLas-positive	CLas-negative
GA	7	5
GG	18	90
P-value		0.002997
Odds ratio		6.83914
DC3.0sc04_26402554	CLas-positive	CLas-negative
AG	7	5
AA	18	90
P-value		0.002997
Odds ratio		6.83914
DC3.0sc04_26402590	CLas-positive	CLas-negative
AC	7	5
AA	18	90
P-value		0.002997
Odds ratio		6.83914
DC3.0sc04_26402689	CLas-positive	CLas-negative
TA	7	5
TT	18	90
P-value		0.002997
Odds ratio		6.83914
DC3.0sc04_26415159	CLas-positive	CLas-negative
TG	7	5
TT	18	90
P-value		0.002997
Odds ratio		6.83914
DC3.0sc04_26415162	CLas-positive	CLas-negative
CT	7	5
CC	18	90
P-value		0.002997
Odds ratio		6.83914
DC3.0sc04_26415193	CLas-positive	CLas-negative
CT	7	5
CC	18	90
P-value		0.002997
Odds ratio		6.83914

## Sheet: Table S10
Table S10. Primers used in this study.
Primer name	Primer sequence	Purpose
OI1	GCGCGTATCCAATACGAGCGGCA	Detection on the presence of CLas in D. citri indivuduals
OI2c	GCCTCGCGACTTCGCAACCCAT
DC3.0sc04-26401001-26403000-F	TGTTCGTTTTTGTGGGGGCA	Genotyping of significant SNPs of candidate genes
DC3.0sc04-26401001-26403000-R	TAGGCTTCCTGGTTCTGCTC
DC3.0sc04-26414501-26415500-F	CAATCTGAGACAGCCGAAGG
DC3.0sc04-26414501-26415500-R	GGTAAGTCAAGTGAAAATCCC
β-actin-F	CCCTGGACTTTGAACAGGAA	qRT-PCR detection of candidate genes
β-actin-R	CTCGTGGATACCGCAAGATT
Dcitr04g11610.1-qF	TTCGCCATCTATTGCTTTC
Dcitr04g11610.1-qR	TGCTCATTCCCAGACCCAC
dsDcitr04g11610.1-F	CACGGTTGTGATTGCCTCTA	Primer sequences of dsRNA synthesis
dsDcitr04g11610.1-R	TGGTAGCACACACTGGGAAA
dsGFP-F	AAGGGCGAGGAGCTGTTCACCG
dsGFP-R	CAGCAGGACCATGTGATCGCGC
T7-dsDcitr04g11610.1-F	ggatcctaatacgactcactataggCACGGTTGTGATTGCCTCTA
T7-dsDcitr04g11610.1-R	ggatcctaatacgactcactataggTGGTAGCACACACTGGGAAA
T7-dsGFP-F	ggatcctaatacgactcactataggAAGGGCGAGGAGCTGTTCACCG
T7-dsGFP-R	ggatcctaatacgactcactataggCAGCAGGACCATGTGATCGCGC
HLB-as-F	GGTAATACGAAGGGGGCGAG	Absolute quantitative PCR detection of CLas 16S rDNA
HLB-as-R	TTGAGCCCTGGGATTTCACC
Syn-F	GCCTTTATGGGTAGGGCTTC	Absolute quantitative PCR detection of Candidatus Profftella 16S rDNA
Syn-R	CCGGACTACGATGCACTTTT
Dcitr04g11610.1-t1-F	TCGAACTACTCCTGTCCTTATCCA	Amplification of exon-1 of Dcitr04g11610.1 transcript 1
Dcitr04g11610.1-t1-R	GACTGCTGGGGTAAAGGGAC
Dcitr04g11610.1-t2-F	TCCCTTCATGTTCATGACTTCT	Amplification of exon-2 of Dcitr04g11610.1 transcript 2
Dcitr04g11610.1-t2-R	AGGGCATCAGTTCCTTTGGA
